# Supplementary material for: Overrepresentation of Glutamate Signaling in Alzheimer's Disease: Network-Based Pathway Enrichment Using Meta-Analysis of Genome-Wide Association Studies
Source: PLoS One. 2014 Apr 22;9(4):e95413. doi: 10.1371/journal.pone.0095413 (PMC3995778; doi:10.1371/journal.pone.0095413)
Supplement: Table S2 — Gene-wise and GATES p-values introduced to FPAN in the Meta and ADNI analyses. (XLSX) [file pone.0095413.s005.xlsx]

## Sheet: Table S2
Table S2. p-values introduced to FPAN
Gene Name	Meta-GW	Meta-GATES	ADNI GW	ADNI GATES
A1BG
A1CF	0.008472	0.0270171	0.04308	0.04308
A2LD1
A2M
A4GALT
AAAS
AACS	0.01908	0.01908
AADAC
AADACL3
AADAT			0.0337	0.0337
AAED1
AAK1	0.04271	0.04271	0.0008006	0.004199
AANAT	0.03968	0.03968
AARS
AARSD1
AASDH
AASDHPPT
AASS	0.005832	0.0106542
AATF	0.04317	0.04317
AATK
ABAT	0.02156	0.0215837
ABCA1	0.001642	0.0175751	0.04998	0.04998
ABCA12	0.02179	0.0464	0.04806	0.04974
ABCA2
ABCA3			0.04995	0.04995
ABCA4	0.0164	0.0309609	0.01132	0.0362464
ABCA6	0.006691	0.00927429	0.02057	0.0367056
ABCA7	0.005001	0.0100165
ABCA8	0.03875	0.0416596	0.01919	0.04744
ABCA9	0.04306	0.04306
ABCB1	0.03866	0.0466801
ABCB10
ABCB11	0.006557	0.0189828
ABCB4	0.03636	0.0364	0.002067	0.00414309
ABCB5	0.01288	0.0277023	0.01756	0.0347633
ABCB6
ABCB7
ABCB8	0.004118	0.0193539
ABCB9
ABCC1	0.0124	0.0219049	0.0132	0.0313338
ABCC10
ABCC11	0.003126	0.0073608	0.02934	0.02934
ABCC12	0.003528	0.00495076	0.009022	0.01804
ABCC2
ABCC3			0.02961	0.02961
ABCC4	0.003379	0.0206561	0.0005064	0.00914752
ABCC5			0.01616	0.0382668
ABCC6	0.01443	0.0302242
ABCC8	0.01253	0.02506	0.0273	0.0368125
ABCC9
ABCD1
ABCD2
ABCD3
ABCD4	0.0376	0.0376	0.03575	0.03575
ABCE1	0.02783	0.0457002
ABCF1			0.01415	0.0142123
ABCF2
ABCF3
ABCG1	0.0008185	0.00550211
ABCG2
ABCG4			0.01287	0.03647
ABCG5	0.0244	0.0301	0.01014	0.0264733
ABCG8	0.0301		0.0399	0.0399
ABHD1
ABHD11
ABHD12
ABHD14A
ABHD16A	0.03163		0.0057
ABHD2	0.01362	0.0146179
ABHD4
ABHD5	0.0009609	0.0009609
ABHD6	0.001609	0.0046438
ABI1
ABI2			0.004839	0.004839
ABI3	0.005379	0.0105764
ABI3BP	0.041	0.041
ABL1
ABL2	0.02394	0.0366403	0.03203	0.03203
ABLIM1	0.006992	0.0162042	0.004213	0.024986
ABLIM2	0.01595	0.0404002	0.01256	0.04228
ABLIM3	0.004087	0.0163596
ABP1	0.02669	0.04349
ABR	0.04504	0.0474	0.003724	0.010933
ABRA
ABT1
ABTB1
ABTB2	0.005883	0.0199935	0.0428	0.0428
AC007621.1
AC008038.1
AC008073.5
AC011298.2
AC011443.1
AC011841.1
AC012652.1
AC013461.1
AC021066.1
AC024575.1
AC026703.1
AC069257.9
AC078802.1
AC092031.1
AC103810.2
AC104537.1
AC114947.1
AC138969.4
AC145291.1
AC233263.1
ACAA1
ACAA2
ACACA	0.0001156	0.000689485	0.02056	0.02056
ACACB	0.01297	0.01297	0.04844	0.04844
ACAD10
ACAD8
ACAD9
ACADL
ACADM
ACADS
ACADSB
ACADVL
ACAN	0.01295	0.0259118	0.03309	0.0387
ACAP1	0.04898	0.04898
ACAP2	0.006532	0.0102265
ACAP3
ACAT1			0.03456	0.03456
ACAT2
ACBD3
ACBD5
ACCS	0.008373	0.0244606
ACD
ACE	0.001251	0.00496094
ACE2
ACER1	0.04858	0.04858
ACER2
ACER3	0.009302	0.0204978	0.04345	0.04345
ACHE
ACIN1			0.03826	0.03826
ACLY			0.02015	0.0404577
ACMSD
ACO1
ACO2	0.04585	0.04691	0.04977	0.04977
ACOT1
ACOT11	0.001526	0.00496071	0.03922	0.03922
ACOT12
ACOT13
ACOT4
ACOT7	0.02296	0.02296
ACOX1
ACOX2
ACOX3	0.04517	0.04565
ACOXL	0.01157	0.0323241	0.04434	0.04464
ACP1
ACP2
ACP5
ACP6	0.03661	0.04296	0.009678	0.0105387
ACPL2
ACPP	0.04678	0.04678	0.008718	0.0172752
ACPT
ACR
ACRBP
ACRV1
ACSBG1	0.009188	0.009188	0.0263	0.03926
ACSBG2
ACSL1	0.03931	0.03931	0.03687	0.03687
ACSL3	0.0208	0.0255371	0.04719	0.04719
ACSL4
ACSL5
ACSL6
ACSM1			0.002019	0.00618389
ACSM2A
ACSM2B			0.01622	0.0217554
ACSM3			0.03963	0.0396736
ACSM4
ACSM5	0.02401	0.02401	0.0255	0.04228
ACSS1	0.004875	0.0124761	0.042	0.042
ACSS2
ACSS3
ACTA1
ACTA2	0.008422	0.024502	0.0464	0.0464
ACTB	0.01781	0.0259642
ACTC1
ACTG1			0.0376	0.0376
ACTG2	0.0001987	0.00110995
ACTL6A
ACTL6B
ACTL7A
ACTL7B	0.041	0.041	0.03608	0.03608
ACTN1	0.02109	0.04603	0.007016	0.01957
ACTN2
ACTN4
ACTR10	0.01517	0.0206709	0.003851	0.00736097
ACTR1A
ACTR1B
ACTR2
ACTR3	0.02121	0.0423164	0.02788	0.02788
ACTR3B			0.0498	0.0498
ACTR5			0.01212	0.0242667
ACTR6
ACTR8
ACTRT2
ACVR1	0.01838	0.0349107
ACVR1B
ACVR1C
ACVR2A			0.04166	0.04196
ACVR2B
ACY3
ACYP1
ACYP2			0.02645	0.038618
ADA
ADAD1
ADAM10	0.02482	0.0405082	0.0384	0.0384
ADAM11
ADAM12	0.003821	0.0378622	0.003315	0.0141457
ADAM15	0.04406	0.04406
ADAM17	0.0065	0.0065
ADAM19	0.03638	0.0426835	0.0288	0.0288
ADAM2	0.01973	0.0207377	0.001935	0.00464845
ADAM22	0.007607	0.03735
ADAM23	0.005499	0.038107	0.0195	0.0195
ADAM28
ADAM29
ADAM33			0.006477	0.006477
ADAMTS1	0.01198	0.0215
ADAMTS12	0.007903	0.022855	0.003388	0.0264414
ADAMTS13
ADAMTS16	0.01827	0.043445	0.002061	0.0135223
ADAMTS17	0.0007091	0.0192023	0.03594	0.03616
ADAMTS18	0.02557	0.02557	0.04665	0.04665
ADAMTS2	0.02415	0.04701
ADAMTS20
ADAMTS3	0.004696	0.00936024
ADAMTS4			0.0412	0.0412
ADAMTS5
ADAMTS6	0.007285	0.0329854
ADAMTS7	0.02987	0.02987
ADAMTS8			0.004018	0.004018
ADAMTS9	0.01068	0.0420381	0.02353	0.0439
ADAMTSL1	0.0005149	0.0121913	0.002827	0.0438177
ADAMTSL2
ADAMTSL3			0.0183	0.02696
ADAMTSL4	0.009673	0.009673
ADAP1			0.03542	0.03542
ADAP2
ADAR			0.005401
ADARB1	0.001877	0.00647391
ADARB2	0.01058	0.0477014	0.003588	0.0287237
ADAT1	0.0005597	0.00133856
ADAT2
ADAT3	0.02614	0.02614
ADC			0.01258	0.01258
ADCK2
ADCK3
ADCY1	0.004005	0.0231385
ADCY10	0.0283	0.04241
ADCY2	0.004612	0.0329488	0.0246	0.04395
ADCY3
ADCY4			0.02145	0.02145
ADCY5
ADCY6
ADCY7
ADCY8	0.02162	0.0420613	0.001183	0.00329501
ADCY9			0.04974	0.04974
ADCYAP1	0.007024	0.007024
ADCYAP1R1	0.0404	0.0404
ADD1	0.003808	0.0251342
ADD2	0.002313	0.00898948	0.04528	0.04528
ADD3			0.03731	0.03731
ADH1A			0.03945	0.03947
ADH1B			0.006211	0.006211
ADH4
ADH5	0.01983	0.0198518
ADH6
ADH7			0.001463	0.00521517
ADHFE1
ADI1
ADIG
ADIPOQ	0.01294	0.01413
ADIPOR1
ADIPOR2			0.03022	0.03022
ADK
ADM
ADM2
ADNP	0.01165	0.0227472
ADO
ADORA1	0.009386	0.0195789	0.02308	0.02308
ADORA2A
ADORA2B	0.001875	0.00358702
ADORA3	0.003243	0.0188105
ADPGK	0.0146	0.0343688
ADPRH			0.03419	0.03419
ADPRHL2
ADRA1A	0.02924	0.04224	0.00956	0.04167
ADRA1B
ADRA1D
ADRA2A	0.04274	0.04274
ADRA2B
ADRA2C
ADRB1			0.03675	0.03675
ADRB2
ADRB3
ADRBK1
ADRBK2
ADRM1
ADSL
ADSS	0.01578	0.01578	0.02994	0.03582
ADSSL1
ADTRP	0.0008494		0.005856
AEBP2
AES
AFAP1			0.02765	0.02765
AFAP1L2	0.01942	0.0195054	0.00579	0.007031
AFF1	0.03249	0.04079
AFF2
AFF3	0.01179	0.0252165	0.02842	0.0388
AFF4	0.04324	0.04324
AFG3L2	0.02569	0.0428628
AFM
AFMID
AFP
AFTPH
AGA	0.03383	0.03383
AGAP1	0.001281	0.00923387	0.03283	0.03283
AGAP2
AGAP5
AGAP8
AGBL2
AGFG2			0.02135	0.02135
AGGF1
AGK
AGL	0.00033	0.0037422	0.03453	0.04776
AGMAT
AGMO	0.001829		0.02969
AGPAT1			0.04391	0.04482
AGPAT2
AGPAT3	0.02632	0.04098
AGPAT4	0.02081	0.0448
AGPAT5	0.005311	0.00709319
AGPAT6	0.03624	0.0363596	0.02094	0.02094
AGPAT9	0.01585	0.0351243	0.03277	0.03277
AGPHD1
AGPS
AGR2	0.01211	0.0237541
AGR3			0.03726	0.03726
AGRN
AGRP
AGT	0.03766	0.03766
AGTR1	0.03748	0.03748	0.01013	0.01013
AGTR2
AGTRAP
AGXT	0.002989	0.00628449
AGXT2	0.04767	0.04767	0.01404	0.0219954
AGXT2L1
AGXT2L2	0.008859	0.02942	0.0036	0.0102889
AHCTF1			0.04859	0.04859
AHCY
AHCYL1
AHCYL2
AHI1			0.03384	0.04854
AHNAK	2.25e-05	2.25e-05	0.04573	0.04941
AHR
AHRR	0.001603	0.00537561	0.02452	0.0392543
AHSA1	0.04595	0.04595	0.01319	0.0248699
AHSA2
AHSG	0.01942	0.01942	0.04581	0.04581
AHSP
AICDA			0.03076	0.03076
AIDA
AIF1			9.53e-05	0.000197227
AIF1L
AIFM1
AIFM2			0.04618	0.04618
AIG1	0.008083	0.0159779
AIM1	0.007864	0.0140759	0.02365	0.02365
AIM2
AIMP1			0.04404	0.04404
AIMP2
AIP
AIPL1
AIRE	0.02055	0.02055	0.03439	0.04525
AJAP1	0.04836	0.04836	0.01655	0.03917
AJUBA	0.01953
AK1
AK2
AK3	0.02873	0.02873	0.006323	0.006323
AK5	0.006573	0.0325573	0.0151	0.0290272
AK7
AKAP1	0.002926	0.014546
AKAP10	0.001144	0.00188639
AKAP11	0.007681	0.007681
AKAP12			0.01264	0.0375512
AKAP13	0.007241	0.0450167	0.04192	0.04788
AKAP14
AKAP17A
AKAP2	0.01781	0.0392654	0.0357
AKAP3
AKAP4
AKAP5			0.001062	0.00192496
AKAP6	0.01718	0.0318325	0.0278	0.04824
AKAP7	0.04502	0.04502
AKAP8
AKAP8L	0.03583	0.03583
AKAP9
AKIP1
AKR1A1
AKR1B1
AKR1B10	0.04021	0.04021
AKR1C1
AKR1C2	0.02664	0.029881	0.04148	0.04148
AKR1C3
AKR1C4
AKR1D1	0.03245	0.03245
AKR7A2	0.007128	0.0131838
AKR7A3	0.0006883	0.0006883
AKR7L	0.0006883	0.000689057
AKT1
AKT1S1
AKT2
AKT3	0.04359	0.04359
AKTIP
AL133414.1
AL137003.1
AL162407.1
AL445665.1
AL450307.1
ALAD	0.02331	0.0233869	0.01579	0.0416787
ALAS1
ALAS2
ALB
ALCAM	0.0388	0.0388	0.03996	0.040004
ALDH16A1
ALDH18A1	0.02806	0.02806
ALDH1A1
ALDH1A2			0.01093	0.0434161
ALDH1A3
ALDH1B1
ALDH1L1			0.01623	0.01623
ALDH1L2
ALDH2
ALDH3A1
ALDH3A2	0.02517	0.0252254
ALDH3B2
ALDH4A1
ALDH5A1	9.91e-05	0.000684895
ALDH6A1
ALDH7A1	0.01838	0.01838	0.01484	0.0240796
ALDH9A1	0.03369	0.03369	0.01855	0.0337924
ALDOA
ALDOB			0.02685	0.02685
ALDOC
ALG1
ALG10	0.02913	0.0291941
ALG10B
ALG12	0.03912
ALG13
ALG14
ALG2
ALG3
ALG5			0.04759	0.04759
ALG6	0.003228	0.0143683
ALG8	0.01121	0.0195149
ALK	0.0003019	0.00200144	0.00241	0.0228673
ALKBH1
ALKBH2
ALKBH3			0.03222	0.03222
ALKBH5			0.02032	0.02032
ALKBH8	0.003133	0.0047151	0.007694	0.0153739
ALLC	0.02191	0.02191	0.0009875	0.00491842
ALMS1	0.0002121	0.000658257	0.02653	0.02653
ALOX12
ALOX12B
ALOX15
ALOX15B
ALOX5			0.03334	0.03334
ALOX5AP			0.04531
ALOXE3	0.0005628	0.00153891
ALPI
ALPK1	0.01263	0.0398296	0.03374	0.04481
ALPK2	0.001698	0.00367748
ALPL	0.0001925	0.00200836	0.005873	0.0106972
ALPP
ALPPL2
ALS2
ALS2CL			0.03288	0.03288
ALX1	0.01313	0.01804
ALX4
ALYREF
AMACR
AMBN			0.04636	0.04636
AMBP	0.01572	0.0306291
AMBRA1
AMD1
AMDHD1	0.01896	0.01896	0.004469	0.00676186
AMDHD2
AMELX
AMELY
AMFR	0.0006786	0.000806556
AMH	0.03574
AMHR2
AMICA1
AMIGO1			0.04854	0.04854
AMIGO2
AMMECR1
AMN	0.04236	0.04236
AMOT
AMOTL1			0.000679	0.00150085
AMOTL2
AMPD1	0.03724	0.0396244	0.002932	0.002932
AMPD2
AMPH	0.01184	0.0347373	0.0187	0.0366947
AMT
AMTN
AMY1A
AMY1B
AMY1C
ANAPC1	0.01911	0.0320103	0.04556	0.04556
ANAPC10	0.003481	0.00991296
ANAPC11
ANAPC13
ANAPC16	0.04243	0.04243
ANAPC2
ANAPC4
ANAPC5	0.03155	0.03705
ANAPC7
ANG	0.01366		0.02342	0.02342
ANGEL1
ANGPT1	0.003196	0.0158731	0.02569	0.02569
ANGPT2	0.007877	0.0157155	0.0171	0.04613
ANGPT4	0.004236	0.0201583
ANGPTL1
ANGPTL2	0.01517	0.0269682
ANGPTL3
ANGPTL4			0.006278	0.006278
ANGPTL6
ANK1	0.001683	0.0103854	0.03126	0.03126
ANK2	0.0009784	0.0133328	0.04174	0.04174
ANK3	0.01705	0.0381925	0.02291
ANKAR
ANKFY1	0.01833	0.0331749
ANKH	0.01364	0.0286544	0.003804	0.0140477
ANKHD1	0.01442	0.0180296
ANKK1
ANKLE1	0.004217	0.01348
ANKLE2
ANKMY2			0.003675	0.00850691
ANKRA2	0.007702	0.01649
ANKRD1	0.02203	0.02203
ANKRD11	0.0407	0.0407
ANKRD17
ANKRD2	0.04891	0.04891
ANKRD23
ANKRD26
ANKRD27
ANKRD28	0.03884	0.0388827
ANKRD30A
ANKRD42	0.03353	0.04481
ANKRD44	0.0009163	0.0161918	0.0158	0.0288991
ANKRD52
ANKRD6
ANKRD60		0.04722		0.04882
ANKRD7
ANKS1B	0.001781	0.0287168	0.01603	0.0377183
ANKS6			0.04765	0.04765
ANLN
ANO1	0.006298	0.00889625	0.01181	0.03761
ANO10	0.02022	0.0302952	0.03109	0.03109
ANO2	0.02231	0.0463	0.0138	0.0306964
ANO3	0.002403	0.0317951	0.007082	0.03528
ANO4	0.0318	0.0318	0.004033	0.0363648
ANO5	0.01874	0.01874
ANO6
ANO7	0.03542	0.03542
ANO7L1
ANP32A	0.0002104	0.000417342
ANP32B	0.04566	0.0457603	0.04703	0.04703
ANP32E	0.0219	0.0219
ANPEP
ANTXR1	0.01976	0.0197817	0.04448	0.04448
ANTXR2	0.00464	0.018328
ANXA1
ANXA11	0.03376	0.03376
ANXA13	0.02988	0.048931	0.01506	0.0216267
ANXA2	0.04455	0.04455
ANXA2R
ANXA4	0.01473	0.0267833	0.04853	0.04853
ANXA5
ANXA6	0.01928	0.02711	0.04238	0.04238
ANXA7	0.004101	0.00556719
ANXA8
ANXA9
AOAH			0.004829	0.0231336
AOC2
AOC3
AOX1	0.01215	0.0241499	0.04354	0.04354
AP000790.1
AP1AR
AP1B1
AP1G1	0.00673	0.0182219
AP1G2	0.006869	0.006869
AP1M1
AP1M2
AP1S1	0.0004286	0.00132043
AP1S2
AP1S3
AP2A1	0.03751	0.03751
AP2A2
AP2B1
AP2M1
AP2S1	0.04518	0.04518
AP3B1			0.01056	0.0154554
AP3B2	0.04312	0.0432149
AP3D1
AP3M1			0.01964	0.01964
AP3M2	0.03476	0.0437904
AP3S1	0.01042	0.0150453	0.04411	0.04411
AP3S2
AP4B1	0.0226
AP4E1			0.02896	0.02896
AP4M1
AP4S1
AP5M1
AP5S1
AP5Z1
APAF1	0.0166	0.0217022
APBA1	0.02499	0.02499	0.005115	0.0211531
APBA2	0.01808	0.0434336	0.002178	0.0113522
APBA3	0.008065	0.0161036
APBB1			0.02684	0.0341
APBB1IP	0.02866	0.04173	0.00554	0.0134699
APBB2	0.007577	0.0261019
APBB3	0.01076
APC	0.007288	0.007288
APC2
APCDD1
APCS
APEH	0.02978
APEX1
APEX2
APH1A
APH1B	0.00742	0.0136922
API5
APIP	0.02581	0.02581
APLF
APLN
APLNR
APLP1
APLP2
APOA1
APOA1BP
APOA2	0.01821	0.01821
APOA4
APOA5	0.03674	0.03674
APOB	0.003951	0.0130399
APOBEC1	0.006748	0.006748
APOBEC2
APOBEC3A	0.006242
APOBEC3B
APOBEC3C
APOBEC3D
APOBEC3F
APOBEC3G
APOBEC4
APOBR
APOC1	8.82e-29	8.82e-29
APOC2	0.0005651
APOC3
APOC4	0.0005651	0.0005651
APOD
APOE	8.82e-29	1.58485e-28
APOF
APOH
APOL1			0.0015	0.00371574
APOL2
APOL3	0.01779	0.02235	0.02607	0.02607
APOL4	0.02693	0.04514
APOL5
APOL6
APOLD1	0.007028	0.0204991	0.04863	0.04863
APOM	0.01926	0.03544	0.0003925
APOO
APP	0.04272	0.04272	0.01234	0.0244677
APPBP2			0.03105	0.03254
APPL1
APPL2
APRT			0.001767
APTX	0.03535	0.03535
AQP1
AQP10
AQP11	0.04986	0.04986	0.01371	0.0151394
AQP12A
AQP2
AQP3
AQP4	0.01058	0.0170961	0.04476	0.04636
AQP5	0.02055	0.02055
AQP6	0.02055	0.02055
AQP7			0.01753	0.01753
AQP8
AQP9	0.007444	0.0146388
AR
ARAF
ARAP1	0.0489	0.0489
ARAP2	0.01131	0.0458735
ARAP3	0.001264	0.00238712	0.003262	0.003262
ARC
ARCN1	0.01562	0.0156887	0.02415	0.02415
AREG
AREGB
ARF1
ARF3	0.01457	0.0277497
ARF4	0.03388	0.03388
ARF5
ARF6
ARFGAP1
ARFGAP2	0.01055	0.0128641
ARFGAP3	0.04003	0.04883
ARFGEF1	0.01215	0.01215
ARFGEF2	0.04766	0.04766
ARFIP1
ARFIP2
ARFRP1	0.03332	0.036926
ARG1
ARG2	0.001543	0.00216367
ARGFX	0.01764	0.02449
ARGLU1
ARHGAP1
ARHGAP10	0.0165	0.0436109
ARHGAP11A
ARHGAP12	0.02769	0.0277509
ARHGAP15	0.002103	0.0123769	0.04296	0.04296
ARHGAP17	0.04305	0.04305
ARHGAP18	0.001896	0.0122128	0.01631	0.03607
ARHGAP19	0.0001383	0.000882746
ARHGAP20
ARHGAP21	0.01108	0.0173216	0.0228	0.0358078
ARHGAP22	0.03908	0.044549	0.02586	0.02654
ARHGAP23	0.01178	0.01178
ARHGAP25	0.02123	0.02123	0.04211	0.04737
ARHGAP26	0.002494	0.0230444	0.02965	0.04788
ARHGAP27			0.03554	0.03798
ARHGAP28	0.001744	0.00784793	0.01449	0.01449
ARHGAP29	0.01021	0.0102325
ARHGAP30	0.04978	0.04978
ARHGAP31	0.006925	0.0205099
ARHGAP32	0.04907	0.04907
ARHGAP33
ARHGAP35	0.01671
ARHGAP39
ARHGAP4
ARHGAP40	0.03779	0.0378316	0.01411	0.01411
ARHGAP44	0.0001772	0.00147179	0.0032	0.0146289
ARHGAP5
ARHGAP6
ARHGAP8	0.00288	0.0141815	0.02102	0.03422
ARHGAP9
ARHGDIA
ARHGDIB	0.02394	0.0239663
ARHGDIG
ARHGEF1
ARHGEF10	0.005243	0.0204385	0.0002014	0.00102258
ARHGEF10L	0.02727	0.02727
ARHGEF11	0.001311	0.00613591
ARHGEF12	0.02846	0.0289598
ARHGEF15
ARHGEF16			0.03162	0.0398351
ARHGEF17	0.03594	0.03594
ARHGEF18			0.04594	0.04594
ARHGEF19			0.0247	0.0247
ARHGEF2
ARHGEF25
ARHGEF26	0.01606	0.01606
ARHGEF3	0.0005164	0.0143149	0.0003135	0.00206169
ARHGEF4	0.0462	0.0462
ARHGEF5
ARHGEF6
ARHGEF7	0.005673	0.0230325
ARHGEF9
ARID1A	0.0007732	0.00179691
ARID1B	0.001632	0.0124416	0.01249	0.016379
ARID2	0.01306	0.0276268
ARID3A
ARID3B
ARID4A	0.004956	0.0162379	0.0197	0.0379762
ARID4B
ARID5B	0.004757	0.02611	0.03993	0.03993
ARIH1			0.01711	0.02261
ARIH2	0.01174	0.01174
ARL1			0.002231	0.002231
ARL10
ARL13B	0.03894	0.03894
ARL2
ARL2BP
ARL3
ARL4A
ARL4C			0.04371	0.04371
ARL4D
ARL5A	0.006263	0.0177335
ARL5B
ARL6
ARL6IP1
ARL6IP4
ARL6IP5
ARL9
ARMC10
ARMC3			0.02134	0.0315206
ARMC4
ARMC8
ARMC9	0.009925	0.0371743
ARMCX1
ARMCX3
ARNT
ARNT2
ARNTL	0.01685	0.0374246	0.03668	0.03668
ARNTL2	0.03036	0.03036
ARPC1A
ARPC1B
ARPC2	0.02911	0.02911
ARPC3
ARPC4
ARPC5
ARPC5L
ARPP19	0.04814	0.0481929
ARPP21		0.04798
ARR3
ARRB1			0.01022	0.0222512
ARRB2
ARRDC1
ARRDC3
ARSA	0.02155	0.02155
ARSB	0.003979	0.0228331
ARSE
ARSF
ARSH
ARSI			0.04179	0.04179
ARSJ	0.02061	0.02061
ARSK	0.04872	0.04872
ART1	0.02748
ART3	0.002934	0.00586443
ART4			0.01275	0.01275
ART5
ARTN	0.0002538
ARV1
ARVCF	0.01055	0.0184668	0.03296	0.03296
ARX
AS3MT
ASAH1	0.001711	0.00177795
ASAH2
ASAH2C
ASAP1	0.01581	0.0240346	0.0008028	0.00243673
ASAP2	0.0299	0.0429342
ASAP3			0.01271	0.01271
ASB1
ASB11
ASB13	0.02873	0.0288248
ASB15	0.004841	0.00966886	0.004775	0.004775
ASB17	0.007694	0.0138921
ASB2
ASB3	0.0008529	0.0122461
ASB4	0.003708	0.0049143
ASB5	0.02943	0.04824
ASB6
ASB8	0.0329	0.0329362
ASB9
ASCC1			0.02272	0.02272
ASCC3	0.003323	0.00662367
ASCL1			0.03366	0.03366
ASCL2
ASCL3
ASCL4
ASF1A
ASF1B
ASGR1
ASGR2	0.01339	0.01899
ASH1L
ASH2L
ASIC1	0.004786
ASIC2	0.001088		0.002979
ASIC3	0.004118
ASIP
ASL
ASMT
ASMTL
ASNA1
ASNS			0.04024	0.04842
ASNSD1
ASPA			0.02263	0.02263
ASPG	0.02421	0.02421	0.02338	0.02338
ASPH	0.002443	0.0127931	0.01254	0.0125538
ASPM	0.03216	0.0321954
ASPN
ASPSCR1
ASRGL1	0.02225	0.0222745
ASS1	0.007874	0.0279791
ASTE1	0.01567	0.0156872
ASTN1	0.01339	0.0225652	0.0003808	0.00113011
ASTN2	0.002989	0.0134476	0.001176	0.04715
ASXL1
ASXL3
ASZ1	0.02201	0.0254579
ATAD1	0.02946	0.04424
ATAD2			0.00664	0.00664
ATAD3A
ATAD3B
ATAD5
ATAT1
ATCAY
ATE1	0.01645	0.0255797
ATF1	0.009269	0.009269
ATF2
ATF3	0.0161	0.0378467
ATF4	0.04571	0.04571
ATF6	0.001139	0.00454146
ATF6B			0.009284	0.009843
ATF7			0.001226	0.0020079
ATF7IP			0.04465	0.04465
ATF7IP2	0.003528	0.0056137
ATG10	0.03917	0.03917
ATG12	0.03699	0.04701
ATG13
ATG14
ATG16L1	0.03053	0.03895
ATG2A
ATG3
ATG4A
ATG4B
ATG4C
ATG4D	0.04572
ATG5	0.02269	0.03625
ATG7			0.04088	0.04088
ATG9A
ATIC
ATL1
ATL2	0.04601	0.04601
ATM	0.03615	0.03615
ATMIN
ATN1
ATOH1
ATOH7			0.04747	0.04747
ATOX1
ATP10A	0.02206	0.04622	0.0181	0.0403137
ATP10B	0.002995	0.00751559	0.01652	0.0365952
ATP10D			0.02578	0.0342495
ATP11A			0.01631	0.0328893
ATP11C
ATP12A
ATP13A1
ATP13A2	0.03798	0.03798	0.02543	0.02543
ATP1A1
ATP1A2
ATP1A3
ATP1A4	0.02026	0.02026	0.002555	0.00731315
ATP1B1	0.01209	0.0281569
ATP2A1	0.0198	0.0198
ATP2A3
ATP2B1
ATP2B2	0.0006192	0.00123976	0.006399	0.0261676
ATP2B3
ATP2B4	0.02456	0.02456
ATP2C1	0.01567	0.0384545
ATP2C2	0.02744	0.0274702	0.03713	0.0462
ATP4A	0.00608	0.00608669
ATP4B	0.03318	0.03318
ATP5A1
ATP5B
ATP5C1	0.002553	0.007185
ATP5D
ATP5E	0.002663
ATP5F1
ATP5G1
ATP5G2			0.01213	0.0192256
ATP5G3	0.01085	0.01085
ATP5H	0.02953	0.02953
ATP5I
ATP5J
ATP5J2
ATP5L
ATP5O	0.02648	0.0350945	0.02142	0.02142
ATP5S	0.004633
ATP6AP1
ATP6AP2
ATP6V0A1
ATP6V0A2
ATP6V0A4	0.03878	0.0468669	0.04687	0.04687
ATP6V0B	0.002109	0.0339
ATP6V0C
ATP6V0D1
ATP6V0D2
ATP6V0E1	0.03539	0.03844
ATP6V0E2
ATP6V1A
ATP6V1B1	0.004646
ATP6V1B2
ATP6V1C1
ATP6V1C2	0.003094	0.0121312
ATP6V1D
ATP6V1E1
ATP6V1E2
ATP6V1F
ATP6V1G1	0.004841	0.00568723
ATP6V1G2
ATP6V1G3
ATP6V1H
ATP7A
ATP7B
ATP8A1	0.03666	0.0471326
ATP8A2	0.007195	0.0250232	0.008285	0.01657
ATP8B1
ATP8B2
ATP8B3
ATP8B4			0.02246	0.0426
ATP9A	0.002992	0.0175675	0.01307	0.0346066
ATPAF1
ATPAF2	0.01306
ATPIF1
ATR	0.00952	0.0360745
ATRIP			0.03536	0.03536
ATRN	0.005038	0.0243555	0.01825	0.01952
ATRNL1	0.04348	0.04348	0.01298	0.0315535
ATRX
ATXN1	0.0001011	0.00187374	0.006789	0.021696
ATXN10
ATXN1L
ATXN2
ATXN3
ATXN3L
ATXN7			0.0163	0.0217049
ATXN7L3
AUH	0.001053	0.00368394	0.0009201	0.000921112
AUP1
AURKA	0.03323	0.03365
AURKAIP1
AURKB
AURKC
AUTS2	0.0006049	0.0153863	0.0164	0.0372165
AVEN	0.03723	0.04952	0.04687	0.04687
AVIL
AVL9
AVP
AVPI1	0.0007992	0.00127399
AVPR1A
AVPR1B
AVPR2
AWAT1
AXIN1	0.02136	0.02136	0.007224	0.0158422
AXIN2	0.02819	0.04668
AXL	0.02179	0.0432	0.02892	0.02892
AZGP1
AZI1
AZI2	0.03489	0.03489
AZIN1
AZU1
B2M
B3GALNT1
B3GALNT2
B3GALT1
B3GALT2
B3GALT4
B3GALT5			0.01116	0.01116
B3GALT6			0.01557
B3GALTL
B3GAT1
B3GAT2	0.03714	0.03857
B3GAT3
B3GNT1
B3GNT2
B3GNT3	0.02164	0.0295307
B3GNT4
B3GNT5
B3GNT6	0.0377	0.0377	0.02892	0.02892
B3GNT7	0.02356	0.0366357
B4GALNT1
B4GALNT2	0.03077	0.03077
B4GALT1	0.02222	0.0443858
B4GALT2	0.002109	0.00367982
B4GALT3	0.04577	0.04733
B4GALT4
B4GALT5	0.02091	0.021002
B4GALT6
B4GALT7
B9D1	0.01407
B9D2	0.02929	0.02929
BAALC	0.004618	0.0155533	0.003791	0.0172167
BAAT
BABAM1	0.004217
BACE1			0.006826	0.0107799
BACE2	0.01069	0.0262442	0.009101	0.0180397
BACH1
BACH2	0.01839	0.0367971	0.002291	0.00912795
BAD
BAG2			0.006191
BAG3
BAG4
BAG5
BAHD1	0.004397	0.004397
BAI1
BAI3	0.0003435	0.00728712	0.03355	0.0426935
BAIAP2
BAIAP2L1			0.03757	0.03757
BAIAP3	0.00564	0.00698877
BAK1
BAMBI	0.04302	0.04302
BANF1
BANF2	0.04917	0.04917
BANK1	0.007544	0.015088	0.005674	0.0113423
BANP	0.0007578	0.00367332
BAP1			0.03716
BARD1	0.04194	0.0419861
BARHL1			0.03324	0.03324
BARHL2	0.04623	0.04623
BARX1
BARX2	0.0005647	0.00163565
BASP1	0.02366	0.023686
BATF	0.00274	0.00513719	0.008558	0.0109663
BATF2
BATF3
BAX
BAZ1A	0.02009	0.02009
BAZ1B
BAZ2A
BBC3
BBOX1	0.008119	0.0138346	0.04598	0.04598
BBS10
BBS12	0.009176	0.0254916
BBS2	0.001914	0.00207097
BBS4
BBS5
BBS7	0.03696
BBS9	0.01148	0.0114926	0.006185	0.0186181
BBX	0.02032	0.0262591
BCAM	1.98e-17	1.21279e-16
BCAN
BCAP31
BCAR1	0.001856	0.00678029
BCAR3	0.04628		0.001576
BCAS1	0.004095	0.0207829
BCAS2	0.01782	0.01782
BCAS3	0.008151	0.0307805
BCAS4	0.01109	0.0245124	0.02901	0.0458277
BCAT1			0.01996	0.03937
BCAT2
BCCIP
BCDIN3D
BCHE
BCKDHA	0.02633	0.04803
BCKDHB
BCKDK
BCL10
BCL11A	0.03948	0.03948	0.003556	0.00400217
BCL11B	0.04727	0.04727	0.001563	0.001563
BCL2	0.004859	0.0156721
BCL2A1			0.0001413	0.0003575
BCL2L1
BCL2L10	0.02572	0.0286259
BCL2L12
BCL2L13	0.0411	0.0411
BCL2L14			0.001793	0.00405441
BCL2L15
BCL2L2			0.02331	0.02331
BCL3	1.87e-08	5.37395e-08
BCL6			0.02386	0.02386
BCL6B	0.0246	0.0246
BCL7A
BCL7B
BCL7C	0.03776	0.03776	0.04324	0.04324
BCL9	0.04435	0.04853	0.0436	0.0436
BCL9L
BCLAF1
BCMO1			0.009613	0.0275432
BCOR
BCORL1
BCR			0.03982	0.03982
BCS1L
BDH1	0.004356	0.00871679
BDH2	0.02402	0.0377948
BDKRB1
BDKRB2	0.04085	0.04085
BDNF
BDP1
BEAN1	0.01288	0.0326734
BECN1
BEGAIN
BEND2
BEST1
BEST2
BEST3
BEST4	0.03928	0.03928
BET1
BET1L
BEX1
BEX4
BFAR
BFSP1			0.01776	0.0306864
BFSP2	0.00717	0.0347691
BGLAP
BGN
BHLHA15	0.01269	0.0254079
BHLHA9
BHLHB9
BHLHE22
BHLHE23
BHLHE40	0.01959	0.0234855
BHLHE41
BHMT	0.01885	0.01885
BHMT2
BICC1	0.002257	0.00925552
BICD1	0.005172	0.0411535
BICD2
BID	0.0411	0.0411
BIK	0.02363	0.02931	0.001661	0.00295596
BIN1	0.0009941	0.00368293	0.02444	0.02444
BIN3
BIRC2
BIRC3
BIRC5
BIRC6	0.004129	0.0205418
BIRC7			0.0006154	0.00156566
BIRC8
BIVM
BLCAP	0.04656	0.04656
BLK	0.02151	0.02151
BLM	0.01361	0.0275643
BLMH
BLNK	0.03276	0.03276	0.02204	0.036
BLOC1S1
BLOC1S2	0.0007319		0.01788
BLVRA	0.02085	0.0209188
BLVRB
BLZF1	0.02593	0.0268483	0.008494
BMF			0.04614	0.04614
BMI1
BMP1	0.03351	0.03351	0.02028	0.04323
BMP10	0.03509	0.03509
BMP15
BMP2
BMP2K
BMP3
BMP4
BMP5
BMP6	0.008658	0.0184432
BMP7
BMP8A		0.02996
BMP8B	0.005817	0.0152808
BMPER	0.01152	0.01152	0.0395	0.0395
BMPR1A	0.04645	0.04645
BMPR1B	0.0188	0.03132	0.02622	0.02622
BMPR2
BMS1	0.01893	0.0324275
BMX
BNC1	0.02124	0.0233467
BNC2	0.02106	0.04012	0.01114	0.0295309
BNIP1
BNIP2	0.003784	0.003784	0.04753	0.04753
BNIP3
BNIP3L
BNIPL
BOC	0.03344	0.0442	0.03749	0.03749
BOK
BOLA1
BOLA2
BOLA2B
BOLA3
BOLL			0.04773	0.04773
BOP1			0.04972	0.04972
BORA	0.01008		0.02763
BPGM
BPHL
BPI
BPIFA1
BPIFA2
BPIFB1	0.002357
BPIFB2	0.0004604
BPIFB3	0.0006709		0.04733
BPNT1	0.04533	0.04533
BPTF
BPY2
BRAF
BRAP
BRCA1
BRCA2			0.0002706	0.00141963
BRCC3
BRD1
BRD2			0.01769	0.01769
BRD3
BRD4	0.02611	0.02611
BRD7	0.04554	0.04554
BRD8
BRD9
BRDT
BRE	0.0006528	0.00652239	0.01321	0.0263664
BRF1			0.02705	0.02705
BRF2
BRI3
BRI3BP	0.04988	0.04988
BRIP1			0.01682	0.0435697
BRIX1	0.03064	0.03703
BRMS1
BRMS1L	0.04477	0.04477
BROX
BRPF1
BRPF3
BRS3
BRSK1	0.01406	0.01406
BRSK2	0.004777	0.0128177
BRWD1			0.02984	0.03198
BRWD3
BSCL2
BSDC1
BSG
BSN	0.02383	0.02383
BSND	0.02512	0.02512
BSPRY			0.01168	0.0228654
BST1
BST2
BSX	0.04668	0.04668
BTAF1	0.03877	0.03877
BTBD1	0.02752	0.02884
BTBD10	0.009602	0.0313463
BTBD11	0.02715	0.04613	0.02281	0.03267
BTBD16			0.02717	0.03908
BTBD2
BTBD7	0.04227	0.042456
BTBD9	0.01132	0.0346967	0.001667	0.0273473
BTD
BTF3
BTG1
BTG2
BTG3
BTG4
BTK
BTLA			0.002695	0.00923479
BTN1A1	0.01095	0.01095	0.03635	0.03635
BTN2A1			0.04372	0.04372
BTN3A1			0.01993	0.01993
BTN3A2
BTN3A3
BTRC	0.00528	0.00528
BUB1
BUB1B			0.02402	0.02402
BUB3	0.02759	0.028064
BUD13	0.03613	0.03613
BUD31
BVES
BYSL
BZRAP1	0.00448	0.00448	0.03704	0.03704
BZW1			1.4e-05	2.92803e-05
BZW2	0.01518	0.0302113	0.0302	0.0302
C10orf10	0.0477	0.0477	0.03335
C10orf107	0.0003599	0.00181706	0.01363	0.0219693
C10orf11	0.01679	0.04794	0.02904	0.04294
C10orf114
C10orf116				0.04028
C10orf125
C10orf137
C10orf2
C10orf25
C10orf26
C10orf28		0.0302841
C10orf62
C10orf88			0.04371	0.04371
C10orf90	0.0008104	0.00318248	0.04509	0.04509
C11orf10
C11orf2
C11orf24
C11orf30
C11orf31
C11orf34
C11orf40	0.009933	0.0298317	0.00804	0.00804
C11orf41		0.0304796		0.04528
C11orf51
C11orf53	0.04235	0.04235
C11orf54
C11orf57
C11orf58	0.02942	0.0348865
C11orf68
C11orf74
C11orf9				0.03164
C11orf92			0.02904
C12orf10
C12orf12
C12orf29
C12orf39	0.01072	0.01072
C12orf4	0.03014	0.04565
C12orf44
C12orf49
C12orf5
C12orf54	0.009674	0.0114151	0.04264	0.04264
C12orf65
C14orf1
C14orf133
C14orf166
C14orf2	0.02068	0.02068
C14orf43
C14orf49		0.0295715		0.00108475
C15orf2		0.002793		0.01699
C15orf24
C15orf40
C15orf42
C15orf44
C15orf53
C15orf55
C15orf63
C16orf3
C16orf53
C16orf57
C16orf62	0.01548	0.0380406	0.02064	0.0387104
C16orf80	0.03152	0.03152
C17orf48
C17orf49	0.03687	0.03687
C17orf56
C17orf62			0.02588	0.02588
C17orf67	0.0345	0.034538
C17orf70
C17orf72
C17orf79
C18orf1		0.00125608		0.0379823
C18orf25
C18orf54
C18orf8	0.0294
C19orf10			0.03447	0.03447
C19orf26
C19orf29
C19orf33			0.003837	0.003837
C19orf40
C19orf43
C19orf48
C19orf53	0.03796	0.03796
C19orf6
C19orf60
C19orf63
C19orf67
C1D
C1GALT1	0.04774	0.04774	0.004694	0.004694
C1GALT1C1
C1orf105
C1orf106
C1orf112	0.01886	0.0222511
C1orf115	0.01449	0.025867
C1orf116
C1orf123
C1orf138
C1orf141			0.03627	0.03627
C1orf146
C1orf150		0.04751
C1orf158
C1orf159	0.01946	0.01946
C1orf173			0.007663	0.0159335
C1orf177	0.04571		0.04607	0.04607
C1orf194
C1orf200
C1orf201
C1orf222
C1orf228
C1orf38
C1orf43
C1orf49				0.02988
C1orf51			0.04003
C1orf53			0.02428	0.02428
C1orf55
C1orf63			0.04219	0.04219
C1orf64
C1orf88		0.00547301
C1orf9		0.008489
C1QA	0.02549	0.02549
C1QB
C1QBP
C1QC
C1QL1
C1QL3
C1QL4
C1QTNF1	0.02516	0.02742
C1QTNF2
C1QTNF3	0.01218	0.01484	0.04311	0.0431574
C1QTNF5
C1QTNF6			0.04494	0.04494
C1R	0.029	0.029
C1S
C2	0.01163	0.03036	0.001078	0.004745
C20orf11		0.0253
C20orf112
C20orf20		0.00482981
C20orf43		0.0331564
C20orf7
C20orf85
C20orf94
C21orf2
C21orf33
C21orf58
C21orf67
C21orf7		0.01509
C22orf24	0.000585	0.00178947
C22orf28	0.0363	0.0363
C22orf32
C2CD2	0.0114	0.0227652	0.00862	0.0292549
C2CD2L
C2CD3	0.03803	0.03803
C2CD4A
C2CD4B
C2orf18
C2orf27B
C2orf28
C2orf29
C2orf43	0.005	0.0109193	0.02716	0.0414491
C2orf51
C2orf71
C2orf81
C2orf88
C3	0.03283	0.04393	0.01108	0.01108
C3AR1
C3orf15		0.0356092
C3orf26
C3orf27	0.02566	0.02566
C3orf33
C3orf35
C3orf37
C3orf38
C3orf55	0.00996	0.0283314	0.04665	0.04665
C3orf58
C4A			0.04771
C4B			0.04771
C4BPA			0.01444	0.01444
C4BPB
C4orf17
C4orf49
C4orf6
C5	0.03547	0.0400034
C5AR1
C5orf38
C5orf4
C5orf42	0.03317	0.0332065
C5orf49
C6
C6orf10	0.005794	0.0248643	0.01345	0.0221374
C6orf100
C6orf108				0.04947
C6orf136
C6orf15	0.01576	0.02285
C6orf203
C6orf205
C6orf25			0.001852	0.00854644
C6orf47	0.01926	0.02246	0.003169	0.005621
C6orf62
C6orf70
C6orf97				0.007339
C7			0.02783	0.02783
C7orf10			0.0106	0.037256
C7orf13
C7orf23
C7orf49
C7orf57
C8A	0.02481	0.0268514
C8B
C8G
C8orf38
C8orf4
C8orf84		0.0140618
C9	0.02704	0.02704
C9orf103
C9orf11
C9orf114	0.01234	0.0256108
C9orf156
C9orf174
C9orf3	0.04877	0.04877	0.003792	0.00565036
C9orf46				0.001579
C9orf64
C9orf78
C9orf80				0.04377
C9orf86
C9orf89
C9orf9	0.03406	0.03406
C9orf95		0.0331305		0.01329
CA1	0.007051	0.0240126
CA10	0.006713	0.036474	0.008347	0.0135833
CA11
CA2
CA3
CA4			0.01874	0.01874
CA5B
CA6	0.003966	0.00648464
CA8	0.004094	0.0198997	0.04101	0.0410551
CA9
CAB39
CAB39L
CABIN1
CABLES1
CABLES2
CABP1
CABP2
CABP4
CACFD1
CACHD1			0.04698	0.04698
CACNA1A	0.009756	0.0340914	0.003364	0.0232514
CACNA1B
CACNA1C	0.0001529	0.00321817	0.003155	0.0257366
CACNA1D	0.0001463	0.00127676	0.003764	0.0220223
CACNA1E	0.02373	0.04961	0.01193	0.0266735
CACNA1F
CACNA1G			0.01885	0.01885
CACNA1H	0.04743		0.005684	0.005684
CACNA1I			0.03612	0.03612
CACNA1S	0.02745	0.02745
CACNA2D1	0.003922	0.0115542	0.006299	0.0364404
CACNA2D2	0.003483	0.0204726
CACNA2D3	7.37e-05	0.00438248	0.008587	0.04813
CACNA2D4	0.01547	0.0274044	0.03022	0.03022
CACNB1			0.02765
CACNB2	0.002544	0.0155238	0.006922	0.0363751
CACNB3
CACNB4	0.04564	0.0477211
CACNG1
CACNG2			0.02702	0.0481
CACNG3	0.008026	0.008026
CACNG4	0.004574	0.0137306
CACNG5
CACNG6			0.002636	0.002636
CACNG7
CACNG8			0.002636
CACYBP
CAD
CADM1	0.008038	0.0218206
CADM2	0.02381	0.04787	0.01969	0.01969
CADM3			0.04048
CADM4
CADPS	0.002988	0.0273014	0.01628	0.0287257
CADPS2	0.003181	0.0148273	0.0306	0.0306
CAGE1	0.01166	0.0304898
CALB1
CALB2
CALCA			0.01602	0.01602
CALCB
CALCOCO1			0.01372	0.01372
CALCOCO2	0.01111	0.0190724	0.046	0.046
CALCR	0.04165	0.04165	0.04784	0.04784
CALCRL			0.04552	0.04922
CALD1	0.0001148	0.000491901	0.004398	0.0144441
CALHM2
CALM1	0.0127	0.0127
CALM2
CALM3
CALML3
CALML4	0.0024	0.0024
CALML5
CALML6
CALR
CALR3
CALU
CALY
CAMK1
CAMK1D	0.0003296	0.00447061	0.01775	0.04584
CAMK1G
CAMK2A	0.008763	0.016662	0.02047	0.02047
CAMK2B	0.02629	0.0364913
CAMK2D	0.01186	0.0355008
CAMK2G	0.03901	0.03901
CAMK2N1
CAMK2N2	0.04255
CAMK4	0.0193	0.0287658	0.0287	0.03606
CAMKK1	0.0154	0.0154
CAMKK2	0.003082	0.00618432
CAMKMT	0.01929		0.04359
CAMLG
CAMP	0.0457	0.0457	0.02927	0.02927
CAMSAP3
CAMTA1	0.001927	0.0245523	0.0126	0.040485
CAMTA2
CAND1
CAND2
CANT1
CANX
CAP1	0.03342	0.0336773
CAP2			0.007555	0.0148306
CAPG
CAPN1
CAPN10	0.01241	0.0124373
CAPN12
CAPN2	0.02892	0.02892
CAPN3
CAPN5	0.008773	0.008773
CAPN6
CAPN7
CAPN9	0.02596	0.03857	0.0176	0.0176
CAPNS1
CAPRIN1
CAPRIN2
CAPS
CAPS2
CAPSL			0.02495	0.02495
CAPZA1			0.04448	0.04448
CAPZA2
CAPZA3
CAPZB	0.004402	0.0214994
CARD10
CARD11	0.02259	0.0451249
CARD14			0.001873	0.00966781
CARD16
CARD6
CARD8
CARD9	0.001389	0.04948
CARHSP1
CARKD
CARM1
CARS			0.0108	0.021444
CARS2			0.01473	0.0173652
CARTPT
CASC1
CASC3
CASC5
CASD1			0.04426	0.04426
CASK
CASKIN1
CASP1
CASP10
CASP14
CASP2
CASP3
CASP4
CASP5
CASP6			0.003357	0.00667906
CASP8			0.01535	0.02369
CASP9
CASQ1	0.01999	0.01999	0.03186	0.03186
CASQ2	0.006209	0.0113379
CASR	0.02724	0.04797	0.01633	0.0326501
CAST	0.01188	0.0404196	0.02914	0.04964
CASZ1	0.003559	0.00775049	0.04611	0.04611
CAT	0.0453	0.0453
CATSPER1
CATSPER2	0.02221	0.0283542
CATSPER3	0.03823	0.03823	0.03543	0.03543
CATSPER4	0.03202	0.03202
CATSPERB	0.008611	0.0172063	0.006428	0.0112394
CATSPERG			0.03562	0.03562
CAV1
CAV2			0.03371	0.03371
CAV3	0.02036	0.0318	0.01276	0.013
CBFA2T2
CBFA2T3
CBFB
CBL			0.04708
CBLB	0.00167	0.00702544	0.001458	0.00521684
CBLC	0.02812	0.02812
CBLL1
CBLN1
CBLN3	0.01607	0.04079
CBR1
CBR3	0.03881	0.0388527
CBR4	0.02042	0.02042
CBS
CBX1
CBX2
CBX3
CBX4
CBX5
CBX7
CBX8
CBY1
CC2D1A	0.01018
CC2D1B	0.03131	0.04025
CC2D2A
CCAR1	0.000692	0.00209503
CCBE1	0.03814	0.03814	0.01757	0.01757
CCBL1	0.01468	0.0259345
CCBL2	0.04925	0.04925	0.03271	0.032746
CCBP2
CCDC101
CCDC102B	0.00859	0.04665
CCDC106			0.02259
CCDC11
CCDC110	0.04225	0.04225	0.03359	0.03359
CCDC112
CCDC115	0.01082	0.01082
CCDC117	0.02111	0.02111
CCDC120
CCDC130			0.01888	0.01888
CCDC141	0.01568	0.0290236
CCDC149	0.02989	0.04988	0.001575	0.00157673
CCDC15
CCDC19	0.01029	0.0206137
CCDC22
CCDC28A
CCDC28B
CCDC3	0.01498	0.0149965
CCDC33	0.001175	0.00897724
CCDC37	0.03375	0.0431416
CCDC39
CCDC40	0.004227	0.0431993	0.005674	0.00850207
CCDC50	0.00849	0.0257354	0.01005	0.0177869
CCDC53
CCDC58	0.0162	0.0278579
CCDC59
CCDC6	0.001019	0.0081229	0.005914	0.0087687
CCDC60			0.03373	0.04162
CCDC62
CCDC64
CCDC78
CCDC8
CCDC80			0.01117	0.01117
CCDC84
CCDC85A	0.01132	0.0221349
CCDC85B	0.00424
CCDC88A
CCDC88C	0.01567	0.04992
CCDC91	0.04729	0.04729
CCDC92
CCDC99		0.00379559
CCHCR1	0.02144	0.04932	0.004687	0.01028
CCIN
CCK	0.02726	0.02726
CCKAR
CCKBR			0.005757	0.00962223
CCL1
CCL11			0.004031	0.004031
CCL13
CCL14
CCL15
CCL16
CCL17
CCL18
CCL19
CCL2
CCL20
CCL21
CCL22
CCL23
CCL24			0.03812	0.03812
CCL25
CCL26
CCL27
CCL28
CCL3
CCL3L3
CCL4
CCL4L1
CCL5
CCL7			0.003808	0.00754101
CCL8			0.003256	0.003256
CCM2
CCNA1			0.04819	0.04819
CCNA2	0.03696	0.03696
CCNB1
CCNB1IP1
CCNB2
CCNB3
CCNC
CCND1	0.004018	0.00749857
CCND2			0.01083	0.0196862
CCND3	0.03774	0.037823	0.0003506	0.00078285
CCNDBP1
CCNE1	0.005324	0.00962255	0.04782	0.04782
CCNE2	0.04859	0.04859	0.04661	0.04661
CCNF
CCNG1
CCNG2
CCNH
CCNJ
CCNK
CCNL1			0.04454	0.04454
CCNL2
CCNO
CCNT1
CCNT2
CCNY	0.005204	0.0101611	0.03654	0.03654
CCR1			0.005562	0.011073
CCR10
CCR2
CCR3	0.04867	0.04867
CCR4
CCR5
CCR6
CCR7
CCR8	0.02358	0.02672
CCR9			0.002746	0.00459681
CCRL1
CCRL2
CCRN4L
CCS
CCT2
CCT3	0.03356	0.0335969
CCT4	0.0347	0.0347
CCT5
CCT6A	0.01922	0.0371056
CCT6B
CCT7
CCT8	0.0397	0.0397
CCZ1
CD101
CD109	0.03369	0.0404
CD14
CD151	0.02886	0.02886
CD160
CD163
CD164
CD177
CD180
CD19
CD1A
CD1B			0.00123	0.00123
CD1C
CD1D
CD1E			0.00137	0.00255994
CD2
CD200	0.005782	0.015086
CD200R1
CD200R1L			0.02583	0.0472548
CD207	0.01085	0.0214904	0.00713	0.0173359
CD209			0.03143	0.03143
CD22	0.02364
CD226	0.008124	0.0382266
CD244
CD247			0.01851	0.03702
CD248
CD27	0.003593	0.0130297	0.04452	0.04452
CD274			0.01113	0.01113
CD276
CD28	0.03827	0.0383542
CD2AP	0.01677	0.0168253
CD2BP2
CD300A
CD300C	0.001071	0.00577615	0.02893	0.02893
CD300E
CD300LB	0.003048	0.00758961
CD300LF	0.01045	0.01558
CD300LG
CD302
CD320
CD33	0.01723	0.0201891	0.02731	0.02731
CD34	0.01599	0.0287605	0.04059	0.04059
CD36
CD37
CD38	0.03714	0.03714
CD3D
CD3E
CD3EAP	0.01364	0.03035
CD3G
CD4
CD40
CD40LG
CD44	0.007614	0.0240544	0.007009	0.0140137
CD46			0.02477	0.02477
CD47	0.0008648	0.000865751	0.02568	0.02568
CD48	0.02579	0.02579	0.04674	0.04674
CD5
CD52
CD53	0.01714	0.0171589
CD55			0.01347	0.0263647
CD58
CD59	0.02642	0.0351861
CD5L	0.009489	0.009489	0.02666	0.0266893
CD6	0.002161	0.00627506
CD63
CD68	0.006514	0.04576
CD69
CD7
CD70
CD72
CD74	0.01362	0.0226813
CD79A
CD79B	0.001298	0.0030291
CD80			0.03099	0.03099
CD81
CD82
CD83			0.01265	0.01265
CD84	0.02567	0.02878
CD86	0.001395	0.00279	0.03637	0.03637
CD8A	0.03739	0.03739
CD8B	0.04462	0.0446691	0.01564	0.01564
CD9	0.004691	0.004691
CD93
CD96
CD97
CD99
CDA			0.0007435	0.00367588
CDAN1	0.01955	0.01955
CDC123			0.0305	0.0305
CDC14A	0.02357	0.02357	0.0142	0.02067
CDC14B	0.0342	0.0342
CDC16
CDC20
CDC20B
CDC23
CDC25A
CDC25B
CDC25C
CDC26
CDC34
CDC37
CDC37L1
CDC40	0.0003765	0.00103897
CDC42
CDC42BPA
CDC42BPG	0.04943	0.04943
CDC42EP1			0.0005977	0.000765105
CDC42EP2	0.03835	0.03835
CDC42EP3
CDC42EP4
CDC42EP5
CDC45
CDC5L
CDC6	0.03989	0.03989
CDC7
CDC73
CDCA2
[truncated: 12,795 more rows]
