# Supplementary material for: Overrepresentation of Glutamate Signaling in Alzheimer's Disease: Network-Based Pathway Enrichment Using Meta-Analysis of Genome-Wide Association Studies
Source: PLoS One. 2014 Apr 22;9(4):e95413. doi: 10.1371/journal.pone.0095413 (PMC3995778; doi:10.1371/journal.pone.0095413)
Supplement: Table S3 — Gene structure concordance for the main sub-network (SN1) across module search iterations. (XLSX) [file pone.0095413.s006.xlsx]

## Sheet: Table S3
Table S3. Gene concordance across iterations
Iteration	1	2	3	4	5	6	7	8	9	10
SN rank	SN1	SN1	SN1	SN1	SN1	SN2	SN2	SN1	SN1	SN1
Genes \ Score	6.05024	6.3369	6.10535	6.22714	6.25161	6.01065	6.07324	6.12806	6.13628	6.16301
ADORA1	✓	✓	✓	✓	✓	✓	✓	✓	✓	✓
ATP2B2	✓	✓	✓	✓	✓	✓	✓	✓	✓	✓
BAI3	✓	✓	✓	✓	✓	✓	✓	✓	✓	✓
BSN	✓	—	—	✓	✓	✓	✓	✓	✓	—
CAMK2A	✓	✓	✓	✓	✓	✓	✓	✓	✓	✓
CAMK2B	✓	✓	✓	✓	✓	✓	✓	✓	✓	✓
CAMK2D	✓	✓	✓	✓	✓	✓	✓	✓	✓	✓
CAMK2G	✓	✓	✓	✓	✓	✓	✓	✓	✓	✓
CNR1	✓	✓	✓	✓	✓	✓	✓	✓	✓	✓
GNA12	✓	✓	✓	✓	✓	✓	✓	✓	✓	✓
GNA14	✓	✓	✓	✓	✓	✓	✓	✓	✓	✓
GNA15	✓	✓	✓	✓	✓	✓	✓	✓	✓	✓
GNAO1	✓	✓	✓	✓	✓	✓	✓	✓	✓	✓
GNAQ	✓	✓	✓	✓	✓	✓	✓	✓	✓	✓
GNAS	✓	✓	✓	✓	✓	✓	✓	✓	✓	✓
GNAZ	✓	✓	✓	✓	✓	✓	✓	✓	✓	✓
GNB5	✓	—	—	✓	—	✓	✓	✓	✓	—
GPR112	✓	✓	✓	✓	✓	✓	✓	✓	✓	✓
GPR37L1	✓	✓	✓	✓	✓	✓	✓	✓	✓	✓
GPRC5B	✓	✓	✓	✓	✓	✓	✓	✓	✓	✓
GRIA1	✓	✓	✓	✓	✓	✓	✓	✓	✓	✓
GRIA2	✓	✓	✓	✓	✓	✓	✓	✓	✓	✓
GRIA4	✓	✓	✓	✓	✓	✓	✓	✓	✓	✓
GRID2	✓	✓	✓	✓	✓	✓	✓	✓	✓	✓
GRIK1	✓	✓	✓	✓	✓	✓	✓	✓	✓	✓
GRIN2A	✓	✓	✓	✓	✓	✓	✓	✓	✓	✓
GRIN2B	✓	✓	✓	✓	✓	✓	✓	✓	✓	✓
GRM1	✓	✓	✓	✓	✓	✓	✓	✓	✓	✓
GRM3	✓	✓	✓	✓	✓	✓	✓	✓	✓	✓
GRM4	✓	✓	✓	✓	✓	✓	✓	✓	✓	✓
GRM6	✓	✓	✓	✓	✓	✓	✓	✓	✓	✓
GRM7	✓	✓	✓	✓	✓	✓	✓	✓	✓	✓
GRM8	✓	✓	✓	✓	✓	✓	✓	✓	✓	✓
HOMER2	✓	✓	✓	✓	✓	✓	✓	✓	✓	✓
ITPR1	✓	✓	✓	✓	✓	✓	✓	✓	✓	✓
LPHN3	✓	✓	✓	✓	✓	✓	✓	✓	✓	✓
LSP1	✓	✓	✓	✓	✓	✓	✓	✓	✓	✓
MAP2K4	✓	✓	✓	✓	✓	✓	✓	✓	✓	✓
PIAS1	✓	✓	✓	✓	✓	✓	✓	✓	✓	✓
PIAS2	✓	✓	✓	✓	✓	✓	✓	✓	✓	✓
PLCB4	✓	✓	✓	✓	✓	✓	✓	✓	✓	✓
PRKCA	✓	✓	✓	✓	✓	✓	✓	✓	✓	✓
RGS7	✓	—	—	✓	✓	✓	✓	✓	✓	—
SHANK1	✓	✓	✓	✓	✓	✓	✓	✓	✓	✓
SHANK2	✓	✓	✓	✓	✓	✓	✓	✓	✓	✓
SLC1A3	✓	✓	✓	✓	✓	✓	✓	✓	✓	✓
SLC9A9	✓	✓	✓	✓	✓	✓	✓	✓	✓	✓
SUCLG1	✓	✓	✓	✓	✓	✓	✓	✓	✓	✓
TAAR2	✓	✓	✓	✓	✓	✓	✓	✓	✓	✓
Total Genes	49	46	46	49	48	49	49	49	49	46	Mean
Concordance (%)	100	93	93	100	97	100	100	100	100	93	97.6
