# Supplementary material for: Overrepresentation of Glutamate Signaling in Alzheimer's Disease: Network-Based Pathway Enrichment Using Meta-Analysis of Genome-Wide Association Studies
Source: PLoS One. 2014 Apr 22;9(4):e95413. doi: 10.1371/journal.pone.0095413 (PMC3995778; doi:10.1371/journal.pone.0095413)
Supplement: Table S4 — Top 10 Sub-networks main features and components. (XLSX) [file pone.0095413.s007.xlsx]

## Sheet: Table S4
Table S4. Top 10 Sub-networks main features and components.
	S	SD	Size	Gene Components
	Meta-GW
SN1	6.14	0.0995951	49	ADORA1, ATP2B2, BAI3, BSN, CAMK2A, CAMK2B, CAMK2D, CAMK2G, CNR1, GNA12, GNA14, GNA15, GNAO1, GNAQ, GNAS, GNAZ, GNB5, GPR112, GPR37L1, GPRC5B, GRIA1, GRIA2, GRIA4, GRID2, GRIK1, GRIN2A, GRIN2B, GRM1, GRM3, GRM4, GRM6, GRM7, GRM8, HOMER2, ITPR1, LPHN3, LSP1, MAP2K4, PIAS1, PIAS2, PLCB4, PRKCA, RGS7, SHANK1, SHANK2, SLC1A3, SLC9A9, SUCLG1, TAAR2
SN2	5.97	0.054045	47	ABL2, ABLIM1, ABLIM2, ABLIM3, ADORA2B, APC, CAP1, CLASP2, DCC, DCDC2, DYX1C1-CCPG1, ENAH, EZR, GPC1, KIAA0319, MAPK1, MCC, MRPL19, MYO10, NCK1, NCK2, NEO1, NTN1, PPP3CA, PPP3CB, PPP3CC, PPP3R1, PTK2, RAC1, RHOA, ROBO1, ROBO2, ROBO3, ROBO4, SIAH1, SLIT1, SLIT2, SLIT3, SMAD4, SRGAP1, SRGAP3, UNC5A, UNC5B, UNC5C, UNC5D, VASP, WASL
SN3	4.7	0.186035	49	ABL2, ARTN, ATP2B4, BAG6, CAP1, CC2D1B, CLASP2, CUX1, DCC, DCDC2, DYX1C1-CCPG1, ELAVL4, ENAH, FAM213B, GBP5, GBP7, GPC1, GPX7, HIF1A, IL1B, IPO13, KIAA0319, LSM2, MLLT10, MRPL19, NCK1, NCK2, NTN1, PPIH, RAC1, ROBO1, ROBO2, SAPCD1, SART3, SELENBP1, SHBG, SLIT1, SLIT2, SLIT3, SRGAP1, SRGAP3, TRIM15, TSHZ2, TTC4, USP33, USP4, VASP, VHL, ZFYVE9
SN4	4.59	0.149155	47	ANK1, ARHGAP25, BANK1, BCAR1, BIK, BLK, BLNK, CD79B, DAPP1, EBF1, EFNA5, EGF, EGFR, EPHA2, EPHA3, EPHA4, EPHA5, EPHA7, EPHB1, EPHB2, FAM167A, FGR, GPC1, HCK, IGLL1, ITK, ITPR1, ITPR2, LCP2, NGEF, PAX5, PDGFRB, PHRF1, PLCG2, PTK2B, PTPN13, PXK, RUNX1, SNCA, SRC, STAT4, SYK, TDGF1, TNFSF4, VAV2, WDFY4, XKR6
SN5	4.53	0.17264	45	ACO2, ALDH5A1, ANO1, ANO5, ANO6, ANXA2, AQP4, CAV3, CKM, CKMT1B, CKMT2, DDO, DHTKD1, DLD, DYSF, EGFLAM, FKTN, GOT1, IDH1, IDH2, IDH3G, IL4I1, LAMA2, LARGE, LMNA, LY86, MGAT5, MGAT5B, NELL1, NELL2, NRP1, NRP2, OGDH, PARVB, POMGNT1, POMT2, RUNX2, SEMA3A, SGCD, SGCG, SUCLA2, SUCLG1, TCAP, TTN, ZFYVE28
SN6	4.37	0.246592	44	ADCY2, AGPHD1, AGXT2L2, APP, ATE1, BIK, CALM1, CHRNA2, CHRNA7, CHRNB2, CHRNB4, COMT, DAO, DAOA, DISC1, DTNBP1, GNAO1, GNAQ, GNAZ, GNB5, GRM3, GRM4, GRM5, HTR2A, IMPA2, KCNJ3, KCNJ6, KCNQ2, KCNQ3, LYNX1, MTMR10, NOS1AP, NOTCH4, NRG1, OTUD7A, PIP4K2A, PITX2, PLCB1, PPP3CC, RGS4, SCN1A, SLURP1, SORCS1, SUCLG1
SN7	4.3	0.212761	43	ADAMTSL3, ATP10A, BNC2, CCNY, CPNE3, CTBP2, DALRD3, EFEMP1, EHBP1, EHMT2, EP300, GAS2, HERC2, HHIP, HIC1, JAZF1, KLF3, LEF1, LMTK2, LUZP2, MECOM, MKLN1, MYO6, NAV3, OCA2, OFCC1, OTOF, PTPLAD2, RBPJ, RBPJL, RCOR1, RUNX1, SLC24A4, SYT2, TCF7, TCF7L1, TCF7L2, USP16, USP20, WDR6, ZFPM1, ZFPM2, ZNF516
SN8	4.19	0.226712	37	ABCB1, AHRR, ANGPT1, ANXA7, B9D1, B9D2, BCAR1, C1QTNF3, CACNA1C, ERBB2, ETF1, HDAC9, HIF1A, INADL, INVS, IQCB1, MKS1, MMP14, MMP2, MRPL39, NEK8, NLRP2, NPHP1, NPHP3, NPHP4, PAN3, PKHD1, RECK, RYR1, RYR2, SPARC, SRI, ST3GAL4, STOM, TERF2IP, TIMP2, TMEM67
SN9	4.08	0.163871	27	APOE, BTAF1, C6orf15, CD22, FBXO10, FGF1, FRMPD1, FXN, GPER, GPR176, GPSM1, GSK3B, HSP90AA1, HSP90B1, HSPA9, LYRM4, MCM8, MUC21, MVD, NOS1, NOS1AP, NR2F6, PDIA3, PHB, RASD1, SUCLG1, VCL
SN10	4	0.118334	45	ABCA4, ADCYAP1, ADCYAP1R1, ADD2, BSN, BZRAP1, CSTF1, CSTF2T, DBNDD1, DEF8, ELOVL4, ERC1, ERC2, FMN1, FMN2, IP6K1, IP6K2, IPMK, IPPK, ITPK1, MLPH, NGRN, NRXN1, PPIP5K1, PPIP5K2, PRKAR2A, RAB26, RAB27A, RAB37, RAB3B, RAB3C, RAB3GAP2, RAC2, RIMBP2, RIMS1, RPH3A, RPH3AL, SCT, SLC18A2, SLC18A3, SNAP25, SNCA, SPIRE2, SYT1, TSPAN2
	Meta-GATES
SN1	5.62	0.063144	48	ADORA1, ATP2B2, BAI3, BSN, CAMK2A, CAMK2B, CAMK2D, CAMK2G, CNR1, GNA12, GNA14, GNA15, GNAO1, GNAQ, GNAS, GNB5, GPR112, GPR37L1, GPRC5B, GRIA1, GRIA2, GRIA4, GRID2, GRIK1, GRIN2A, GRIN2B, GRM1, GRM3, GRM4, GRM6, GRM7, GRM8, HOMER2, ITPR1, LPHN3, LSP1, MAP2K4, PIAS1, PIAS2, PLCB4, PRKCA, RGS7, SHANK1, SHANK2, SLC1A3, SLC9A9, SUCLG1, TAAR2
SN2	5.16	0.280464	50	ABCA1, ABL2, ACOT13, ACTB, ANK1, APOA2, APOB, APOE, C1orf115, CAP1, CD47, CDKN1B, CLASP2, COBL, DCC, DCDC2, EFHD1, ENAH, GPC1, GYPA, KIAA0319, LIPC, LPL, MRPL19, NCK1, NCK2, NFKB1, NTN1, PCTP, PLTP, RAC1, RB1, RHAG, ROBO1, ROBO2, SCP2, SLC4A1, SLIT1, SLIT2, SLIT3, SREBF1, SREBF2, SRGAP1, SRGAP3, STAB2, STARD4, STARD5, TDP2, VASP, ZSWIM7
SN3	4.32	0.185201	22	EGFR, ERBB2, ERBB4, FGR, GAB1, GRB2, HCK, IGF1R, INSR, KDR, LARP1, MET, NTRK1, NTRK2, NTRK3, PDGFRA, PDGFRB, PTK2, PTPRF, SHC4, SYK, VPS13D
SN4	4.5	0.213507	6	MS4A3, MS4A4A, MS4A4E, MS4A5, MS4A6A, MS4A6E
SN5	4.78	0.276168	31	ABCB1, AHRR, ANGPT1, ANXA7, ERBB2, ETF1, HIF1A, INVS, IQCB1, KDR, LARP1, MET, MMP14, MMP2, NLRP2, NPHP1, NPHP4, NTRK1, PKHD1, PTPRF, RYR1, RYR2, SHC4, SPARC, ST3GAL4, STOM, SYK, TERF2IP, TIMP2, TMEM67, VPS13D
SN6	4.2	0.17783	45	ABCC8, ANK1, ANK2, ANK3, ANXA7, CACNA1C, CACNA2D1, CACNB2, CACNB4, CALM1, GABRB3, GJA8, GPR98, HDAC9, KCNE1, KCNH2, KCNMB2, KCNMB3, KCNQ2, LRRC1, ME2, NEK8, NFASC, NPHP3, NRCAM, PAN2, PAN3, PKHD1, RASGRF1, RASGRF2, RASGRP1, RASGRP3, RECK, RUNX2, SCN2A, SCN3A, SCN4A, SCN4B, SCN8A, SCN9A, SPTA1, SPTB, SPTBN5, SRI, TWIST1
SN7	4.15	0.186854	46	ANK1, BCAR1, BIK, BLNK, CACNA1E, CLCN2, DAPP1, EBF1, EFHC1, EGF, EGFR, EPHA2, EPHA3, EPHA4, EPHA5, EPHA7, EPHB1, EPHB2, FAM167A, FGR, GPC1, HCK, IGLL1, ITK, ITPR1, ITPR2, JRK, KCNQ3, LCP2, NGEF, PAX5, PDGFRB, PLCG2, PTPN13, PXK, RUNX1, SCARB2, SCN1B, SNCA, SRC, STAT4, TDGF1, TNFSF4, TRAM2, VAV2, WDFY4
SN8	4.1	0.108397	49	ABCA4, ADCYAP1, ADCYAP1R1, ADD2, BANK1, BLK, BSN, BZRAP1, CATSPER2, CD79B, CDAN1, CKMT1B, CSTF1, CSTF2T, DBNDD1, EFNA5, ELOVL4, ERC1, ERC2, FMN1, FMN2, IP6K2, IPMK, ITPK1, MLPH, NGRN, NRXN1, PHRF1, PRKAR2A, PTK2B, RAB27A, RAB37, RAB3B, RAB3C, RAB3GAP2, RAC2, RIMBP2, RPH3AL, SCT, SLC18A2, SLC18A3, SNAP25, SNCA, SPIRE2, STRC, SYK, SYT1, TSPAN2, XKR6
SN9	4.02	0.0755322	24	BTAF1, C6orf15, DEF8, FBXO10, FGF1, FXN, GPER, GSK3B, HSP90AA1, HSP90B1, IP6K1, IPPK, LYRM4, MCM8, NOS1, NR2F6, PDIA3, PPIP5K1, PPIP5K2, RAB26, RIMS1, RPH3A, SUCLG1, VCL
SN10	3.98	0.0627116	17	AKT3, APOE, ENPP2, FN1, FRMPD1, GPR176, GPSM1, HSPA9, NOS1AP, PDE4D, PHB, PLB1, RASD1, UNC5B, WWOX, XKR4, ZNF238
	ADNI-GW
SN1	5.92	0.206987	40	ABCA1, ABCC8, ANO1, ANO10, ANO2, APBA1, APBA2, CACNA1C, CACNA1D, CACNA1G, CACNA1H, CACNA1I, CACNA2D1, CACNB1, CACNB2, CD34, CFTR, CHFR, CLCA1, CNGA3, CNGA4, KCNMA1, KCNMB1, KRAS, LARGE, MGMT, MYOCD, NCAM1, NELL1, NELL2, PLEKHG1, PRKG1, RASGRF1, RASGRF2, RASGRP1, RASGRP3, RUNX3, SERPINB2, ZNF202, ZNF474
SN2	5.6	0.165051	47	CRADD, CRMP1, DPYSL3, EFNB2, EFNB3, EPHA3, EPHA4, EPHB1, EPHB2, FARP2, FLT1, FLT4, FYN, ITSN1, KALRN, KRAS, MESP1, MESP2, MICAL2, NCK2, NELL1, NGF, NOTCH4, NRP1, NRP2, NTN1, PAK2, PAPSS1, PIK3R1, PLXNA1, PLXNA2, PLXNA3, PLXNA4, PLXNC1, PLXND1, POU5F1, PTPN13, RAC2, SEMA3A, SEMA3C, SEMA3D, SEMA3E, SEMA6A, SEMA7A, SRC, SYNJ1, WASL
SN3	5.23	0.233433	48	ABCA1, ADAM10, ADRB1, AKAP5, APBA1, ATP2B2, BIN1, CACNA1C, CACNG2, CAMK2A, CRB1, DEFB112, DLG1, DLG2, DLGAP1, DLGAP4, DNAH1, DNAH17, DNAH2, DNAH3, DNAH8, DNAH9, E2F1, ERBB4, GPR124, GRB10, GRIA1, GRIA2, GRID2, GRIK1, GRIK2, GRIN2A, GRIN2B, KCNA2, KCNAB1, KCND2, KCND3, KCNJ10, MTMR2, PAK2, PPP1R9A, RAB5A, RIN2, RIN3, SH3GL2, SRC, TPTE2, XRCC4
SN4	4.94	0.189194	22	ACTG1, BAI3, BRCA2, BRIP1, CASP8, CD209, FGFR2, GPR98, GRIK1, GRM1, GRM2, GRM3, GRM7, GRM8, LPHN3, LSP1, NEK10, PIAS1, SLC4A7, SLC9A9, TOX3, USH2A
SN5	4.62	0.15893	34	ABLIM1, ABLIM2, AGAP2, APP, CDON, DAPK1, DCC, DSCAM, EGFR, ESR1, FLRT3, FRY, FYN, GRM1, GRM5, HOMER1, HOMER2, MACROD2, NCOA3, NF2, NGF, NTN1, NTN3, NTN4, OPRK1, PIK3R1, RGMA, ROBO1, ROBO2, SEMA3A, TRIO, UNC5B, UNC5C, WASL
SN6	4.51	0.14203	37	ANK1, BANK1, BCR, BIK, BLK, BLNK, CBL, EBF1, EFNA5, EGFR, EPHA3, EPHA4, EPHA5, EPHA6, EPHB1, EPHB2, FAM167A, FYN, GNAI2, ITPR1, ITPR2, LCP2, MTMR8, NGEF, PAX5, PDGFRB, PLCG2, PTK2B, PTPN13, RUNX1, S1PR1, SRC, STAT4, VAV2, WDFY4, XKR6, YES1
SN7	4.38	0.139637	40	ACSS1, ACYP1, ALDH7A1, ALDH9A1, APBB1, APP, ARHGAP28, ATP2B2, CMIP, COMMD9, CTNND1, DNMBP, EDN1, ENAH, ESRP1, EVL, FAT1, FAT3, FJX1, FYB, GFAP, GRIA1, GRIK1, GRIN2B, GRM1, GRM3, GRM5, HOMER1, HOMER3, ISCA2, ITPR1, LAMA4, LCP2, MSRB3, PDE7B, RAPH1, ROBO1, RYR2, SHANK1, SHANK2
SN8	4.37	0.162389	17	C3, C4A, C4B, COLEC10, COLEC11, COLEC12, DHRS2, GPR157, GYPA, MAP1B, MAP2, MAPT, MASP1, MBP, SFTPC, SFTPD, SPG7
SN9	4.26	0.162651	40	ABCC11, APBA1, APBA2, APBB1, APP, APPBP2, BACE1, CHRNA7, DAB1, ESR1, ESRRB, ESRRG, EVL, FNDC1, GNAI1, GNAI2, GPR176, GRB10, GSK3B, HNF4A, IL1B, IL23R, LHCGR, LRP2, NOS1AP, NR2F6, NR4A1, PID1, PPARD, RARB, RASD1, RNF114, RORA, RORB, RXRG, SYN3, TFCP2, THRA, THRB, XDH
SN10	4.21	0.154655	49	ADIPOR1, ADIPOR2, APPL1, BAP1, C1QTNF2, CAMK4, CAMKK1, CAMKK2, CDH10, CDH13, CDH18, CDH2, CDH4, CDH6, CDH8, CDH9, CHFR, CPNE3, CSNK2A1, CTNND1, DAPK1, DCC, FHIT, FOXO1, GATAD2A, HSD17B4, IL18R1, IL1B, IL1R1, IL1R2, IL1RL1, IL1RN, JUP, LEP, MGMT, NPHP1, NPHP3, PGM5, PRKAA1, PRKAG2, PRL, RAB5A, RARB, RETN, RUNX3, TET3, TP73, WFDC1, ZNF462
