# Supplementary material for: Overrepresentation of Glutamate Signaling in Alzheimer's Disease: Network-Based Pathway Enrichment Using Meta-Analysis of Genome-Wide Association Studies
Source: PLoS One. 2014 Apr 22;9(4):e95413. doi: 10.1371/journal.pone.0095413 (PMC3995778; doi:10.1371/journal.pone.0095413)
Supplement: Table S5 — Gene Ontologies terms overrepresented in Meta and ADNI Top 10 Sub-networks. (XLSX) [file pone.0095413.s008.xlsx]

## Sheet: Table S5
Table S5. Gene Ontologie Terms overrepresented in Meta-AD and ADNI Top 10 Subnetworks.
Meta
Method	SN	Type	GO ID	GO Name	GISN	GIP	TG	p-value
GW	1	BP	GO:0007215	glutamate receptor signaling pathway	11	46	49	2.6666e-11
GW	1	BP	GO:0007610	behavior	17	497	49	1.02273e-08
GW	1	BP	GO:0003001	generation of a signal involved in cell-cell signaling	12	332	49	1.03459e-08
GW	1	BP	GO:0023061	signal release	12	332	49	1.03459e-08
GW	1	BP	GO:0044057	regulation of system process	17	443	49	7.85788e-08
GW	1	BP	GO:0051969	regulation of transmission of nerve impulse	13	199	49	2.44126e-07
GW	1	BP	GO:0030809	negative regulation of nucleotide biosynthetic process	4	27	49	8.32611e-06
GW	1	CC	GO:0045202	synapse	21	461	49	2.87008e-18
GW	1	CC	GO:0044456	synapse part	19	347	49	5.89785e-18
GW	1	CC	GO:0031234	extrinsic to internal side of plasma membrane	9	50	49	2.13172e-13
GW	1	CC	GO:0097060	synaptic membrane	16	202	49	3.80377e-13
GW	1	CC	GO:0005834	heterotrimeric G-protein complex	9	36	49	1.37109e-12
GW	1	CC	GO:0042597	periplasmic space	6	11	49	1.62134e-12
GW	1	CC	GO:0014069	postsynaptic density	14	109	49	6.71751e-12
GW	1	CC	GO:0044462	external encapsulating structure part	6	14	49	1.0441e-11
GW	1	CC	GO:0030312	external encapsulating structure	6	17	49	4.26304e-11
GW	1	CC	GO:0008328	ionotropic glutamate receptor complex	9	27	49	8.59586e-11
GW	1	CC	GO:0030313	cell envelope	6	14	49	1.2623e-08
GW	1	CC	GO:0044297	cell body	11	298	49	2.54076e-08
GW	1	CC	GO:0044327	dendritic spine head	14	109	49	1.66343e-07
GW	1	CC	GO:0019898	extrinsic to membrane	9	117	49	3.90505e-07
GW	1	CC	GO:0043197	dendritic spine	15	151	49	8.08825e-07
GW	1	CC	GO:0043235	receptor complex	9	163	49	1.53965e-06
GW	1	CC	GO:0019897	extrinsic to plasma membrane	9	79	49	2.06022e-06
GW	1	CC	GO:0044309	neuron spine	15	151	49	5.08517e-06
GW	1	CC	GO:0012506	vesicle membrane	9	321	49	5.3573e-06
GW	1	MF	GO:0008066	glutamate receptor activity	13	24	49	1.21477e-18
GW	1	MF	GO:0035254	glutamate receptor binding	8	22	49	2.029e-10
GW	1	MF	GO:0031683	G-protein beta/gamma-subunit complex binding	8	22	49	4.63461e-10
GW	1	MF	GO:0001640	adenylate cyclase inhibiting G-protein coupled glutamate receptor activity	4	6	49	7.20777e-06
GW	2	BP	GO:0007411	axon guidance	33	341	47	1.20142e-09
GW	2	BP	GO:0040012	regulation of locomotion	14	435	47	1.15731e-07
GW	2	BP	GO:0035385	Roundabout signaling pathway	3	3	47	3.81088e-07
GW	2	BP	GO:0061364	apoptotic process involved in luteolysis	3	3	47	8.59404e-07
GW	2	BP	GO:0044087	regulation of cellular component biogenesis	11	327	47	1.72363e-06
GW	2	BP	GO:0030029	actin filament-based process	11	458	47	2.22185e-06
GW	2	BP	GO:0051270	regulation of cellular component movement	12	443	47	1.07394e-05
GW	2	BP	GO:0051130	positive regulation of cellular component organization	13	463	47	1.70809e-05
GW	2	BP	GO:0051414	response to cortisol stimulus	2	2	47	1.84213e-05
GW	2	BP	GO:0021889	olfactory bulb interneuron differentiation	4	11	47	1.8626e-05
GW	2	CC	GO:0031252	cell leading edge	12	245	47	9.35247e-11
GW	2	CC	GO:0005955	calcineurin complex	3	4	47	1.68953e-07
GW	2	CC	GO:0031256	leading edge membrane	8	87	47	4.66917e-07
GW	2	CC	GO:0031253	cell projection membrane	9	170	47	1.10251e-06
GW	2	MF	GO:0005042	netrin receptor activity	4	4	47	6.30165e-10
GW	2	MF	GO:0048495	Roundabout binding	3	4	47	6.77394e-08
GW	3	BP	GO:0035385	Roundabout signaling pathway	3	3	49	1.60281e-07
GW	3	BP	GO:0061364	apoptotic process involved in luteolysis	3	3	49	1.73776e-07
GW	3	BP	GO:0021889	olfactory bulb interneuron differentiation	4	11	49	3.14712e-06
GW	3	BP	GO:0070099	regulation of chemokine-mediated signaling pathway	4	6	49	3.52976e-06
GW	3	BP	GO:0007411	axon guidance	19	341	49	5.02042e-06
GW	3	MF	GO:0048495	Roundabout binding	3	4	49	9.45813e-07
GW	4	BP	GO:0018108	peptidyl-tyrosine phosphorylation	13	196	47	6.97097e-08
GW	4	BP	GO:0097061	dendritic spine organization	5	25	47	3.35719e-07
GW	4	BP	GO:0048013	ephrin receptor signaling pathway	8	26	47	5.51595e-07
GW	4	BP	GO:0060996	dendritic spine development	5	30	47	2.10578e-06
GW	4	BP	GO:0018212	peptidyl-tyrosine modification	13	198	47	4.24327e-06
GW	4	BP	GO:0060997	dendritic spine morphogenesis	5	23	47	6.68795e-06
GW	4	BP	GO:0044087	regulation of cellular component biogenesis	10	327	47	8.13029e-06
GW	4	BP	GO:0009118	regulation of nucleoside metabolic process	8	221	47	1.51094e-05
GW	4	CC	GO:0045121	membrane raft	9	189	47	3.97873e-07
GW	4	CC	GO:0019814	immunoglobulin complex	2	4	47	1.36178e-05
GW	4	MF	GO:0004713	protein tyrosine kinase activity	16	136	47	1.46429e-09
GW	4	MF	GO:0019199	transmembrane receptor protein kinase activity	9	82	47	7.40188e-08
GW	5	BP	GO:0046356	acetyl-CoA catabolic process	9	25	45	4.01356e-15
GW	5	BP	GO:0051187	cofactor catabolic process	9	36	45	1.80665e-13
GW	5	BP	GO:0035383	thioester metabolic process	9	83	45	8.87827e-12
GW	5	BP	GO:0006637	acyl-CoA metabolic process	9	83	45	4.93352e-10
GW	5	BP	GO:0009109	coenzyme catabolic process	9	30	45	1.01478e-08
GW	5	BP	GO:0051186	cofactor metabolic process	9	240	45	2.20312e-07
GW	5	BP	GO:0043648	dicarboxylic acid metabolic process	9	79	45	6.48811e-07
GW	5	BP	GO:0006091	generation of precursor metabolites and energy	10	414	45	2.36427e-06
GW	5	BP	GO:0009100	glycoprotein metabolic process	7	348	45	8.9637e-06
GW	5	CC	GO:0042383	sarcolemma	6	92	45	4.76301e-07
GW	5	CC	GO:0005759	mitochondrial matrix	8	249	45	2.82494e-06
GW	5	MF	GO:0048037	cofactor binding	10	240	45	3.63349e-09
GW	6	BP	GO:0007610	behavior	13	497	44	2.2141e-07
GW	6	CC	GO:0034702	ion channel complex	9	186	44	7.95294e-08
GW	6	CC	GO:0045202	synapse	10	461	44	1.38692e-06
GW	6	CC	GO:0044456	synapse part	8	347	44	1.18353e-05
GW	6	MF	GO:0015464	acetylcholine receptor activity	4	17	44	5.12334e-06
GW	7	MF	GO:0008013	beta-catenin binding	5	61	43	3.01223e-06
GW	8	BP	GO:0051704	multi-organism process	26	4444	37	7.71951e-06
GW	8	BP	GO:0032502	developmental process	25	4139	37	8.64913e-06
GW	8	BP	GO:0060271	cilium morphogenesis	7	78	37	1.01992e-05
GW	8	BP	GO:0071840	cellular component organization or biogenesis	25	3846	37	1.37437e-05
GW	8	CC	GO:0005929	cilium	11	191	37	1.56908e-11
GW	8	CC	GO:0036038	TCTN-B9D complex	4	8	37	1.47956e-08
GW	8	CC	GO:0042995	cell projection	16	1129	37	2.78987e-08
GW	9	NSD	NSD	NSD	NSD	NSD	NSD	NSD
GW	10	BP	GO:0032940	secretion by cell	12	656	45	2.35314e-06
GW	10	BP	GO:0019751	polyol metabolic process	7	56	45	6.30611e-06
GW	10	BP	GO:0017157	regulation of exocytosis	7	75	45	6.68528e-06
GW	10	BP	GO:0060627	regulation of vesicle-mediated transport	7	209	45	8.20932e-06
GW	10	CC	GO:0045202	synapse	14	461	45	2.19558e-10
GW	10	CC	GO:0044456	synapse part	11	347	45	1.70727e-08
GW	10	MF	GO:0051766	inositol trisphosphate kinase activity	4	8	45	3.97027e-07
GATES	1	BP	GO:0007215	glutamate receptor signaling pathway	11	46	48	1.85586e-11
GATES	1	BP	GO:0007610	behavior	17	497	48	6.58181e-09
GATES	1	BP	GO:0003001	generation of a signal involved in cell-cell signaling	12	332	48	7.9183e-09
GATES	1	BP	GO:0023061	signal release	12	332	48	7.9183e-09
GATES	1	BP	GO:0044057	regulation of system process	17	443	48	7.85788e-08
GATES	1	BP	GO:0051969	regulation of transmission of nerve impulse	13	199	48	2.44126e-07
GATES	1	BP	GO:0030809	negative regulation of nucleotide biosynthetic process	4	27	48	8.32611e-06
GATES	1	BP	GO:0030808	regulation of nucleotide biosynthetic process	5	92	48	1.50594e-05
GATES	1	BP	GO:0043269	regulation of ion transport	12	256	48	1.7412e-05
GATES	1	CC	GO:0045202	synapse	21	461	48	1.69435e-18
GATES	1	CC	GO:0044456	synapse part	19	347	48	3.69888e-18
GATES	1	CC	GO:0097060	synaptic membrane	16	202	48	2.55318e-13
GATES	1	CC	GO:0042597	periplasmic space	6	11	48	1.42332e-12
GATES	1	CC	GO:0014069	postsynaptic density	14	109	48	6.71751e-12
GATES	1	CC	GO:0044462	external encapsulating structure part	6	14	48	9.1678e-12
GATES	1	CC	GO:0031234	extrinsic to internal side of plasma membrane	8	50	48	1.14505e-11
GATES	1	CC	GO:0030312	external encapsulating structure	6	17	48	3.74401e-11
GATES	1	CC	GO:0005834	heterotrimeric G-protein complex	8	36	48	5.67335e-11
GATES	1	CC	GO:0008328	ionotropic glutamate receptor complex	9	27	48	5.98377e-11
GATES	1	CC	GO:0030313	cell envelope	6	14	48	6.37209e-09
GATES	1	CC	GO:0044297	cell body	11	298	48	2.01485e-08
GATES	1	CC	GO:0044327	dendritic spine head	14	109	48	1.66343e-07
GATES	1	CC	GO:0043197	dendritic spine	15	151	48	8.08825e-07
GATES	1	CC	GO:0043235	receptor complex	9	163	48	9.83114e-07
GATES	1	CC	GO:0019898	extrinsic to membrane	8	117	48	3.78703e-06
GATES	1	CC	GO:0012506	vesicle membrane	9	321	48	4.47825e-06
GATES	1	CC	GO:0044309	neuron spine	15	151	48	5.08517e-06
GATES	1	CC	GO:0044433	cytoplasmic vesicle part	9	367	48	8.74323e-06
GATES	1	CC	GO:0019897	extrinsic to plasma membrane	8	79	48	1.59546e-05
GATES	1	MF	GO:0008066	glutamate receptor activity	13	24	48	1.21477e-18
GATES	1	MF	GO:0035254	glutamate receptor binding	8	22	48	1.14001e-10
GATES	1	MF	GO:0031683	G-protein beta/gamma-subunit complex binding	7	22	48	8.21872e-09
GATES	1	MF	GO:0001640	adenylate cyclase inhibiting G-protein coupled glutamate receptor activity	4	6	48	7.20777e-06
GATES	2	BP	GO:0008202	steroid metabolic process	11	269	50	2.1331e-09
GATES	2	BP	GO:0010876	lipid localization	13	221	50	3.81253e-09
GATES	2	BP	GO:0006869	lipid transport	12	195	50	8.11842e-09
GATES	2	BP	GO:0071827	plasma lipoprotein particle organization	6	28	50	2.59349e-08
GATES	2	BP	GO:0097006	regulation of plasma lipoprotein particle levels	6	46	50	1.33935e-07
GATES	2	BP	GO:0061364	apoptotic process involved in luteolysis	3	3	50	1.73776e-07
GATES	2	BP	GO:0035385	Roundabout signaling pathway	3	3	50	3.81088e-07
GATES	2	BP	GO:1901615	organic hydroxy compound metabolic process	10	364	50	4.99374e-07
GATES	2	BP	GO:0015850	organic hydroxy compound transport	8	108	50	1.31247e-06
GATES	2	BP	GO:0051130	positive regulation of cellular component organization	14	463	50	1.41583e-06
GATES	2	BP	GO:0010884	positive regulation of lipid storage	4	12	50	1.56859e-06
GATES	2	BP	GO:0019216	regulation of lipid metabolic process	8	206	50	1.75932e-06
GATES	2	BP	GO:0071825	protein-lipid complex subunit organization	6	28	50	1.95641e-06
GATES	2	BP	GO:0021889	olfactory bulb interneuron differentiation	4	11	50	4.96531e-06
GATES	2	BP	GO:0042157	lipoprotein metabolic process	5	93	50	8.16257e-06
GATES	2	BP	GO:0055088	lipid homeostasis	7	81	50	8.31956e-06
GATES	2	BP	GO:0034367	macromolecular complex remodeling	5	22	50	1.24802e-05
GATES	2	BP	GO:0006066	alcohol metabolic process	10	296	50	1.50794e-05
GATES	2	BP	GO:0050919	negative chemotaxis	5	12	50	1.62848e-05
GATES	2	BP	GO:0016049	cell growth	9	354	50	1.63418e-05
GATES	2	BP	GO:0010883	regulation of lipid storage	5	28	50	1.73162e-05
GATES	2	CC	GO:0032994	protein-lipid complex	5	36	50	2.51286e-07
GATES	2	MF	GO:0048495	Roundabout binding	3	4	50	2.02402e-06
GATES	2	MF	GO:0071814	protein-lipid complex binding	4	23	50	3.22309e-06
GATES	2	MF	GO:1901681	sulfur compound binding	7	163	50	8.25609e-06
GATES	2	MF	GO:0005319	lipid transporter activity	6	76	50	1.01234e-05
GATES	2	MF	GO:0043178	alcohol binding	4	57	50	1.31825e-05
GATES	3	BP	GO:0046777	protein autophosphorylation	16	174	22	2.29757e-12
GATES	3	BP	GO:0040012	regulation of locomotion	10	435	22	6.54812e-08
GATES	3	BP	GO:0051270	regulation of cellular component movement	10	443	22	1.14276e-07
GATES	3	BP	GO:0014066	regulation of phosphatidylinositol 3-kinase cascade	7	56	22	5.73859e-07
GATES	3	BP	GO:0040017	positive regulation of locomotion	9	228	22	6.14999e-07
GATES	3	BP	GO:0048017	inositol lipid-mediated signaling	9	129	22	6.7466e-07
GATES	3	BP	GO:0051272	positive regulation of cellular component movement	9	228	22	1.14525e-06
GATES	3	BP	GO:0051130	positive regulation of cellular component organization	10	463	22	1.23523e-06
GATES	3	BP	GO:0023014	signal transduction by phosphorylation	3	7	22	3.42552e-06
GATES	3	BP	GO:0014068	positive regulation of phosphatidylinositol 3-kinase cascade	7	45	22	7.09292e-06
GATES	3	BP	GO:0045834	positive regulation of lipid metabolic process	6	92	22	8.08873e-06
GATES	3	BP	GO:0051054	positive regulation of DNA metabolic process	6	96	22	9.62752e-06
GATES	3	BP	GO:0006275	regulation of DNA replication	5	94	22	1.05869e-05
GATES	3	BP	GO:0045740	positive regulation of DNA replication	5	46	22	1.85128e-05
GATES	3	CC	GO:0045202	synapse	7	461	22	3.27987e-06
GATES	3	MF	GO:0019199	transmembrane receptor protein kinase activity	12	82	22	1.17859e-12
GATES	3	MF	GO:0019838	growth factor binding	9	99	22	3.41898e-12
GATES	3	MF	GO:0004713	protein tyrosine kinase activity	16	136	22	1.0946e-10
GATES	3	MF	GO:0043548	phosphatidylinositol 3-kinase binding	4	19	22	2.17783e-07
GATES	3	MF	GO:0004716	receptor signaling protein tyrosine kinase activity	6	8	22	1.44415e-06
GATES	3	MF	GO:0005030	neurotrophin receptor activity	3	4	22	4.34652e-06
GATES	3	MF	GO:0043560	insulin receptor substrate binding	3	13	22	6.39003e-06
GATES	4	NSD	NSD	NSD	NSD	NSD	NSD	NSD
GATES	5	CC	GO:0005929	cilium	8	191	31	4.89112e-08
GATES	6	BP	GO:0032409	regulation of transporter activity	6	83	45	5.92108e-06
GATES	6	BP	GO:0033014	tetrapyrrole biosynthetic process	3	29	45	1.17405e-05
GATES	6	CC	GO:0034702	ion channel complex	20	186	45	3.76992e-22
GATES	6	CC	GO:0001518	voltage-gated sodium channel complex	7	13	45	2.50261e-10
GATES	6	CC	GO:0014731	spectrin-associated cytoskeleton	4	7	45	1.16176e-08
GATES	6	CC	GO:0033268	node of Ranvier	7	14	45	2.46965e-07
GATES	6	CC	GO:0043194	axon initial segment	6	9	45	3.78164e-07
GATES	6	CC	GO:0008091	spectrin	3	9	45	7.52127e-06
GATES	6	MF	GO:0022803	passive transmembrane transporter activity	21	365	45	6.09178e-08
GATES	6	MF	GO:0016247	channel regulator activity	6	71	45	1.36015e-07
GATES	6	MF	GO:0044325	ion channel binding	5	37	45	2.35054e-07
GATES	6	MF	GO:0022839	ion gated channel activity	19	273	45	3.16899e-07
GATES	6	MF	GO:0005216	ion channel activity	20	340	45	7.36915e-07
GATES	6	MF	GO:0022838	substrate-specific channel activity	20	348	45	2.40713e-06
GATES	6	MF	GO:0005261	cation channel activity	18	243	45	6.46498e-06
GATES	7	BP	GO:0018108	peptidyl-tyrosine phosphorylation	13	196	46	6.97097e-08
GATES	7	BP	GO:0097061	dendritic spine organization	5	25	46	3.35719e-07
GATES	7	BP	GO:0048013	ephrin receptor signaling pathway	8	26	46	5.51595e-07
GATES	7	BP	GO:0060996	dendritic spine development	5	30	46	2.10578e-06
GATES	7	BP	GO:0018212	peptidyl-tyrosine modification	13	198	46	4.24327e-06
GATES	7	BP	GO:0044087	regulation of cellular component biogenesis	10	327	46	6.35026e-06
GATES	7	BP	GO:0060997	dendritic spine morphogenesis	5	23	46	6.68795e-06
GATES	7	CC	GO:0045121	membrane raft	9	189	46	3.97873e-07
GATES	7	MF	GO:0004713	protein tyrosine kinase activity	16	136	46	1.46429e-09
GATES	7	MF	GO:0019199	transmembrane receptor protein kinase activity	9	82	46	7.40188e-08
GATES	8	BP	GO:0019751	polyol metabolic process	7	56	49	6.30611e-06
GATES	8	BP	GO:0017157	regulation of exocytosis	7	75	49	6.68528e-06
GATES	8	CC	GO:0045202	synapse	14	461	49	5.76093e-10
GATES	8	CC	GO:0044456	synapse part	11	347	49	3.53986e-08
GATES	8	MF	GO:0051766	inositol trisphosphate kinase activity	4	8	49	7.11513e-07
GATES	9	NSD	NSD	NSD	NSD	NSD	NSD	NSD
GATES	10	NSD	NSD	NSD	NSD	NSD	NSD	NSD
ADNI
Method	SN	Type	GO ID	GO Name	GISN	GIP	TG	p-value
GW	1	CC	GO:0005891	voltage-gated calcium channel complex	22	5	40	9.23758e-07
GW	1	CC	GO:0034702	ion channel complex	84	7	40	1.23852e-08
GW	2	BP	GO:0006935	chemotaxis	447	29	47	4.51179e-15
GW	2	BP	GO:0071526	semaphorin-plexin signaling pathway	12	7	47	1.24976e-10
GW	2	BP	GO:0042330	taxis	447	29	47	2.53335e-08
GW	2	BP	GO:0000904	cell morphogenesis involved in differentiation	486	29	47	7.0084e-08
GW	2	BP	GO:0048667	cell morphogenesis involved in neuron differentiation	390	29	47	1.99152e-07
GW	2	BP	GO:0048858	cell projection morphogenesis	460	29	47	6.25772e-07
GW	2	BP	GO:0048666	neuron development	490	29	47	1.17882e-06
GW	2	CC	GO:0002116	semaphorin receptor complex	7	6	47	1.64729e-09
GW	2	CC	GO:0043235	receptor complex	123	6	47	2.87451e-06
GW	2	MF	GO:0017154	semaphorin receptor activity	7	5	47	7.70389e-08
GW	2	MF	GO:0019199	transmembrane receptor protein kinase activity	63	9	47	2.29436e-07
GW	2	MF	GO:0004713	protein tyrosine kinase activity	92	11	47	4.723e-07
GW	2	MF	GO:0046875	ephrin receptor binding	14	4	47	2.30005e-06
GW	3	BP	GO:0035637	multicellular organismal signaling	483	19	48	5.86954e-12
GW	3	BP	GO:0019226	transmission of nerve impulse	467	19	48	6.22442e-10
GW	3	BP	GO:0007215	glutamate receptor signaling pathway	44	7	48	5.09466e-08
GW	3	BP	GO:0001539	ciliary or flagellar motility	15	5	48	5.56519e-07
GW	3	CC	GO:0044447	axoneme part	20	6	48	9.5437e-11
GW	3	CC	GO:0044463	cell projection part	235	12	48	1.11603e-10
GW	3	CC	GO:0005930	axoneme	31	6	48	1.75804e-09
GW	3	CC	GO:0042995	cell projection	471	13	48	3.01839e-08
GW	3	CC	GO:0008328	ionotropic glutamate receptor complex	21	6	48	3.24315e-08
GW	3	CC	GO:0005875	microtubule associated complex	73	6	48	6.4949e-06
GW	3	CC	GO:0016023	cytoplasmic membrane-bounded vesicle	422	9	48	1.45149e-05
GW	3	MF	GO:0008066	glutamate receptor activity	19	5	48	1.77993e-06
GW	4	BP	GO:0045980	negative regulation of nucleotide metabolic process	25	4	22	5.82e-07
GW	4	BP	GO:0030809	negative regulation of nucleotide biosynthetic process	23	4	22	2.38e-06
GW	4	BP	GO:0031280	negative regulation of cyclase activity	19	4	22	2.59e-06
GW	4	BP	GO:0051350	negative regulation of lyase activity	20	4	22	3.17e-06
GW	4	BP	GO:1900543	negative regulation of purine nucleotide metabolic process	23	4	22	3.64e-06
GW	4	MF	GO:0008066	glutamate receptor activity	19	6	22	7.14e-08
GW	5	BP	GO:0006935	chemotaxis	447	19	34	6.31728e-10
GW	5	BP	GO:0048858	cell projection morphogenesis	460	20	34	2.42521e-08
GW	5	BP	GO:0042330	taxis	447	19	34	1.22747e-06
GW	5	BP	GO:0000904	cell morphogenesis involved in differentiation	486	20	34	1.94876e-06
GW	5	BP	GO:0008037	cell recognition	42	4	34	1.18798e-05
GW	5	BP	GO:0048666	neuron development	490	20	34	1.45675e-05
GW	5	BP	GO:0007215	glutamate receptor signaling pathway	44	5	34	1.71649e-05
GW	5	BP	GO:0048667	cell morphogenesis involved in neuron differentiation	390	20	34	2.64232e-05
GW	6	BP	GO:0097061	dendritic spine organization	22	4	37	4.64953e-06
GW	6	MF	GO:0004713	protein tyrosine kinase activity	92	13	37	2.00676e-09
GW	6	MF	GO:0046875	ephrin receptor binding	14	4	37	2.30005e-06
GW	7	BP	GO:0007215	glutamate receptor signaling pathway	44	7	40	5.09466e-08
GW	7	CC	GO:0008328	ionotropic glutamate receptor complex	21	4	40	2.08946e-05
GW	7	MF	GO:0008066	glutamate receptor activity	19	5	40	3.40036e-08
GW	8	BP	GO:2000257	regulation of protein activation cascade	17	4	17	3.7678e-08
GW	8	BP	GO:0070613	regulation of protein processing	30	4	17	9.64042e-08
GW	8	BP	GO:0051604	protein maturation	87	4	17	8.95953e-07
GW	8	BP	GO:0072376	protein activation cascade	64	4	17	1.78442e-06
GW	9	BP	GO:0006352	DNA-dependent transcription, initiation	209	13	40	7.28729e-10
GW	9	BP	GO:0006367	transcription initiation from RNA polymerase II promoter	187	13	40	7.68846e-09
GW	9	MF	GO:0001071	nucleic acid binding transcription factor activity	473	10	40	3.49438e-06
GW	9	MF	GO:0004879	ligand-activated sequence-specific DNA binding RNA polymerase II transcription factor activity	29	5	40	8.01107e-06
GW	10	BP	GO:0034330	cell junction organization	159	10	49	1.3822e-08
GW	10	BP	GO:0034329	cell junction assembly	143	10	49	2.2155e-08
GW: Gene-Wise; SN: Sub-network; GO ID:Gene ontology term ID; GIP: Genes in population; GISN: Genes in sub-network; TG: Total genes in SN; BP: Biological process; CC:Cellular component; MF: Molecular function; NSD: No Significant data
