# Supplementary material for: Overrepresentation of Glutamate Signaling in Alzheimer's Disease: Network-Based Pathway Enrichment Using Meta-Analysis of Genome-Wide Association Studies
Source: PLoS One. 2014 Apr 22;9(4):e95413. doi: 10.1371/journal.pone.0095413 (PMC3995778; doi:10.1371/journal.pone.0095413)
Supplement: Table S6 — ADNI Associations with additional annotations. (XLSX) [file pone.0095413.s009.xlsx]

## Sheet: TABLE S6
Table S6. ADNI Associations with additional annotations. (p-value<0.05)
CHR	BP	SNP	A1	TEST	NMISS	BETA	SE	L95	U95	STAT	P	Gene Name	strand	txStart	txEnd	Name
1	158018690	rs1129923	A	ADD	756	-0.3354	0.06818	-0.469	-0.2018	-4.919	1.07e-06	DUSP23	+	158017382	158018957	NM_017823
17	14412418	rs9890008	A	ADD	756	-0.2242	0.04839	-0.319	-0.1294	-4.633	4.25e-06	Intergenic
3	67346534	rs4857008	C	ADD	754	-0.1867	0.0409	-0.2668	-0.1065	-4.564	5.88e-06	Intergenic
4	108754784	rs9569	A	ADD	755	-0.2219	0.04898	-0.3179	-0.1259	-4.531	6.84e-06	PAPSS1	-	108754270	108860868	NM_005443
12	18471111	rs10841025	A	ADD	755	0.2363	0.05285	0.1327	0.3399	4.471	9.01e-06	PIK3C2G	+	18305740	18692619	NM_004570
3	176728521	rs10804857	T	ADD	756	0.2107	0.04761	0.1174	0.3041	4.426	1.1e-05	NAALADL2	+	176059804	177006122	NM_207015
2	201394367	rs3815501	A	ADD	755	-0.2343	0.05358	-0.3394	-0.1293	-4.373	1.4e-05	BZW1	+	201384513	201396814	NM_001207067
12	18457464	rs11044085	T	ADD	755	0.2304	0.05292	0.1267	0.3342	4.355	1.52e-05	PIK3C2G	+	18305740	18692619	NM_004570
10	17196533	rs2281649	A	ADD	756	-0.2268	0.05227	-0.3293	-0.1244	-4.34	1.62e-05	CUBN	-	16905970	17211822	NM_001081
3	67346829	rs4578968	T	ADD	756	-0.1764	0.04073	-0.2562	-0.09655	-4.331	1.69e-05	Intergenic
4	108779342	rs7661034	T	ADD	756	-0.2175	0.05035	-0.3161	-0.1188	-4.319	1.78e-05	PAPSS1	-	108754270	108860868	NM_005443
6	137693791	rs3850209	C	ADD	755	0.2215	0.05165	0.1202	0.3227	4.288	2.04e-05	Intergenic
6	124199951	rs6569364	A	ADD	756	0.2134	0.04979	0.1158	0.311	4.285	2.06e-05	NKAIN2	+	124166767	125188485	NM_001040214
12	18458285	rs10841023	C	ADD	754	0.2256	0.0527	0.1223	0.3289	4.28	2.11e-05	PIK3C2G	+	18305740	18692619	NM_004570
15	33122971	rs10459665	A	ADD	755	-0.1751	0.04103	-0.2555	-0.09471	-4.268	2.22e-05	Intergenic
8	144716603	rs10099003	G	ADD	756	-0.2102	0.04928	-0.3068	-0.1136	-4.266	2.25e-05	GSDMD	+	144706699	144716374	NM_001166237
8	144716603	rs10099003	G	ADD	756	-0.2102	0.04928	-0.3068	-0.1136	-4.266	2.25e-05	MROH6	-	144719505	144726071	NM_001100878
9	76478140	rs1323368	A	ADD	756	-0.22	0.05169	-0.3213	-0.1187	-4.256	2.34e-05	RORB	+	76302071	76491937	NM_006914
3	67343811	rs9844657	G	ADD	755	-0.1724	0.04077	-0.2523	-0.09248	-4.228	2.65e-05	Intergenic
12	18431841	rs11044058	G	ADD	755	0.2187	0.05181	0.1172	0.3203	4.221	2.73e-05	PIK3C2G	+	18305740	18692619	NM_004570
3	69691797	rs1498853	G	ADD	755	-0.179	0.04254	-0.2624	-0.09559	-4.207	2.9e-05	Intergenic
6	31749118	rs707919	C	ADD	746	-0.1881	0.04492	-0.2761	-0.1001	-4.187	3.16e-05	CSNK2B	+	31741635	31745822	NM_001320
6	31749118	rs707919	C	ADD	746	-0.1881	0.04492	-0.2761	-0.1001	-4.187	3.16e-05	LY6G5B	+	31746706	31748206	NM_021221
6	31749118	rs707919	C	ADD	746	-0.1881	0.04492	-0.2761	-0.1001	-4.187	3.16e-05	LY6G5C	-	31752439	31756129	NM_025262
6	47183758	rs2396821	G	ADD	756	0.1997	0.0477	0.1062	0.2932	4.185	3.19e-05	Intergenic
8	4797340	rs12675859	C	ADD	746	-0.3649	0.08722	-0.5358	-0.1939	-4.183	3.22e-05	CSMD1	-	2780281	4839736	NM_033225
3	69714739	rs288496	T	ADD	755	-0.1776	0.0425	-0.2609	-0.09432	-4.179	3.27e-05	Intergenic
20	59785516	rs17748881	G	ADD	756	0.344	0.08269	0.182	0.5061	4.161	3.54e-05	CDH4	+	59260876	59949068	NM_001794
3	67307707	rs4856997	T	ADD	753	-0.1685	0.04085	-0.2486	-0.08846	-4.126	4.11e-05	Intergenic
12	18449443	rs11044082	G	ADD	756	0.2129	0.0522	0.1106	0.3153	4.079	5e-05	PIK3C2G	+	18305740	18692619	NM_004570
9	7512604	rs10511482	C	ADD	756	0.2195	0.05383	0.114	0.325	4.078	5.03e-05	Intergenic
6	31701455	rs2260000	C	ADD	756	-0.1742	0.0428	-0.2581	-0.0903	-4.07	5.2e-05	PRRC2A	+	31696428	31713533	NM_080686
6	31701455	rs2260000	C	ADD	756	-0.1742	0.0428	-0.2581	-0.0903	-4.07	5.2e-05	SNORA38	+	31698834	31698966	NR_002971
6	43936455	rs9367178	T	ADD	756	-0.2402	0.05933	-0.3565	-0.1239	-4.049	5.69e-05	Intergenic
9	81963810	rs11138524	A	ADD	703	-0.3331	0.08231	-0.4945	-0.1718	-4.047	5.76e-05	Intergenic
2	201351827	rs2881836	A	ADD	756	-0.1755	0.0435	-0.2607	-0.09022	-4.034	6.05e-05	AOX2P	+	201268690	201367186	NR_001557
3	54077087	rs1463190	G	ADD	754	0.1753	0.04348	0.0901	0.2605	4.032	6.1e-05	Intergenic
12	18475165	rs3813896	G	ADD	756	0.2084	0.05172	0.107	0.3098	4.029	6.18e-05	PIK3C2G	+	18305740	18692619	NM_004570
10	17199954	rs12245964	T	ADD	752	-0.2256	0.05614	-0.3357	-0.1156	-4.019	6.44e-05	CUBN	-	16905970	17211822	NM_001081
5	14291243	rs11743665	T	ADD	753	-0.1895	0.04726	-0.2821	-0.09685	-4.009	6.7e-05	TRIO	+	14196828	14562458	NM_007118
3	176724909	rs4340713	A	ADD	723	0.2013	0.0503	0.1028	0.2999	4.003	6.91e-05	NAALADL2	+	176059804	177006122	NM_207015
14	93298589	rs6575354	A	ADD	756	0.1672	0.04179	0.08525	0.2491	4	6.96e-05	PRIMA1	-	93254396	93324519	NM_178013
2	204148736	rs13013366	A	ADD	754	0.1851	0.04627	0.09437	0.2757	3.999	6.98e-05	Intergenic
12	92491886	rs3782415	G	ADD	756	-0.2097	0.05245	-0.3125	-0.1069	-3.998	7.02e-05	SOCS2	+	92487728	92494652	NM_003877
12	92491886	rs3782415	G	ADD	756	-0.2097	0.05245	-0.3125	-0.1069	-3.998	7.02e-05	SOCS2-AS1	-	92483534	92489305	NR_038263
3	71404917	rs9647400	G	ADD	756	-0.286	0.07182	-0.4268	-0.1453	-3.983	7.48e-05	FOXP1	-	71086554	71715830	NM_001244810
2	66603769	rs6728018	T	ADD	753	0.1801	0.04524	0.09139	0.2687	3.98	7.56e-05	MEIS1	+	66516035	66653395	NM_002398
5	3899180	rs2967821	T	ADD	756	0.2012	0.05056	0.1021	0.3003	3.98	7.57e-05	Intergenic
21	16591754	rs2823744	C	ADD	756	0.3342	0.08439	0.1688	0.4996	3.961	8.19e-05	LINC00478	+	16364712	16903965	NR_027790
9	7514075	rs10758871	A	ADD	755	0.2157	0.05457	0.1087	0.3226	3.952	8.48e-05	Intergenic
22	48092437	rs1124544	A	ADD	755	-0.1635	0.04136	-0.2445	-0.08239	-3.952	8.49e-05	Intergenic
3	398018	rs11706690	C	ADD	756	0.1606	0.04066	0.08096	0.2403	3.951	8.52e-05	CHL1	+	213278	426097	NM_006614
3	67321169	rs6796851	C	ADD	756	-0.1662	0.04218	-0.2488	-0.08349	-3.939	8.93e-05	Intergenic
3	56446200	rs9855289	T	ADD	755	-0.1844	0.04683	-0.2762	-0.09261	-3.938	9e-05	ERC2	-	55517375	56477431	NM_015576
2	18204401	rs2345505	G	ADD	755	0.2726	0.06923	0.1369	0.4083	3.938	9e-05	Intergenic
3	54087693	rs751452	T	ADD	756	0.1704	0.04334	0.08546	0.2553	3.932	9.2e-05	Intergenic
2	66641818	rs2300484	T	ADD	740	0.1852	0.04709	0.09289	0.2775	3.932	9.21e-05	MEIS1	+	66516035	66653395	NM_002398
3	72617403	rs1438318	G	ADD	748	0.2237	0.05696	0.1121	0.3354	3.928	9.36e-05	Intergenic
16	10073874	rs11643092	C	ADD	754	0.1745	0.04445	0.08739	0.2616	3.926	9.44e-05	GRIN2A	-	9754765	10184112	NM_000833
6	31686751	rs2844477	G	ADD	745	-0.1715	0.0437	-0.2571	-0.08582	-3.924	9.53e-05	AIF1	+	31690972	31692777	NM_004847
9	76473709	rs1327837	T	ADD	756	-0.1672	0.04273	-0.251	-0.08348	-3.913	9.93e-05	RORB	+	76302071	76491937	NM_006914
18	44540263	rs17765930	G	ADD	748	-0.3494	0.0893	-0.5244	-0.1744	-3.912	9.98e-05	CTIF	+	44319424	44643584	NM_001142397
20	8861264	rs7270760	T	ADD	753	0.1766	0.04515	0.08809	0.2651	3.911	0.0001003	Intergenic
13	94825409	rs9561863	A	ADD	755	0.1909	0.04885	0.09516	0.2866	3.908	0.0001015	Intergenic
4	141087132	rs769664	G	ADD	755	-0.1735	0.04453	-0.2607	-0.08619	-3.895	0.0001068	MAML3	-	140856995	141294683	NM_018717
4	39642205	rs12503572	C	ADD	756	0.1715	0.04412	0.08507	0.258	3.888	0.0001099	PDS5A	-	39500877	39655971	NM_001100399
4	78018873	rs6828780	G	ADD	753	-0.3412	0.08787	-0.5134	-0.169	-3.883	0.0001124	Intergenic
10	11165886	rs1291803	T	ADD	756	-0.1731	0.04459	-0.2605	-0.08573	-3.883	0.0001125	CELF2	+	11087264	11418678	NM_001025077
10	11165886	rs1291803	T	ADD	756	-0.1731	0.04459	-0.2605	-0.08573	-3.883	0.0001125	CELF2-AS2	-	11153510	11187457	NR_046108
10	11159525	rs2773495	G	ADD	755	-0.1732	0.04463	-0.2607	-0.08576	-3.881	0.000113	CELF2	+	11087264	11418678	NM_001025077
10	11159525	rs2773495	G	ADD	755	-0.1732	0.04463	-0.2607	-0.08576	-3.881	0.000113	CELF2-AS2	-	11153510	11187457	NR_046108
4	93539620	rs12710870	A	ADD	756	-0.1677	0.04323	-0.2525	-0.08298	-3.879	0.0001139	GRID2	+	93444572	94912672	NM_001510
3	63518294	rs949553	A	ADD	755	-0.1731	0.04463	-0.2606	-0.08563	-3.879	0.0001142	SYNPR	+	63238953	63577637	NM_001130003
6	5160234	rs4481464	A	ADD	753	0.2728	0.07037	0.1349	0.4108	3.877	0.0001152	LYRM4	-	5053651	5206171	NM_001164841
20	887596	rs734940	C	ADD	755	-0.2585	0.06679	-0.3894	-0.1275	-3.87	0.0001185	RSPO4	-	887095	930907	NM_001029871
16	77089133	rs3419	C	ADD	755	0.2069	0.05348	0.102	0.3117	3.868	0.0001193	WWOX	+	76690827	77804065	NM_016373
10	11147658	rs1291848	G	ADD	756	-0.1734	0.04485	-0.2613	-0.08552	-3.867	0.0001198	CELF2	+	11087264	11418678	NM_001025077
21	42427525	rs2839471	T	ADD	756	-0.1524	0.03943	-0.2297	-0.07515	-3.866	0.0001202	UMODL1	+	42356136	42436174	NM_001199528
16	9945555	rs1875209	C	ADD	756	-0.1762	0.04572	-0.2659	-0.08663	-3.855	0.0001259	GRIN2A	-	9754765	10184112	NM_000833
18	22969616	rs8091366	G	ADD	749	0.1952	0.05081	0.09563	0.2948	3.842	0.0001323	CHST9	-	22749592	23019300	NM_031422
13	35980608	rs9315425	T	ADD	756	0.2161	0.05626	0.1058	0.3264	3.841	0.0001327	Intergenic
17	3253344	rs150987	G	ADD	756	-0.1642	0.04276	-0.248	-0.08036	-3.839	0.0001339	OR1E1	-	3247509	3248454	NM_003553
10	53476608	rs17641137	T	ADD	756	0.2051	0.05345	0.1004	0.3099	3.838	0.0001347	PRKG1	+	52420916	53728116	NM_001098512
3	104255636	rs346890	A	ADD	756	0.226	0.05892	0.1105	0.3415	3.835	0.0001361	Intergenic
10	11147930	rs2477020	C	ADD	746	-0.1724	0.04497	-0.2606	-0.08431	-3.835	0.0001362	CELF2	+	11087264	11418678	NM_001025077
15	36579118	rs4334257	A	ADD	756	-0.1846	0.04824	-0.2792	-0.09004	-3.826	0.0001409	RASGRP1	-	36567593	36644299	NM_005739
15	78050272	rs3826007	A	ADD	756	0.1802	0.04711	0.0879	0.2726	3.826	0.0001413	BCL2A1	-	78040286	78050698	NM_001114735
3	117611095	rs4831139	T	ADD	756	-0.2706	0.07078	-0.4094	-0.1319	-3.824	0.0001424	LSAMP	-	117003899	117647075	NM_002338
7	25231081	rs978095	A	ADD	746	0.2796	0.07322	0.1361	0.4232	3.819	0.0001452	NPVF	-	25230715	25234630	NM_022150
2	8020879	rs13385463	T	ADD	756	0.25	0.06546	0.1217	0.3783	3.819	0.0001453	LOC339788	-	7980006	8034396	NR_015405
3	69739259	rs746947	C	ADD	754	-0.1506	0.03948	-0.228	-0.07322	-3.815	0.0001477	Intergenic
13	108927584	rs7985759	G	ADD	720	0.1723	0.04518	0.08377	0.2609	3.814	0.0001484	Intergenic
2	66603656	rs6742861	C	ADD	752	0.1719	0.04512	0.0835	0.2604	3.811	0.0001501	MEIS1	+	66516035	66653395	NM_002398
17	1809518	rs6503107	C	ADD	756	-0.2489	0.06533	-0.377	-0.1209	-3.81	0.0001503	RTN4RL1	-	1784720	1874928	NM_178568
15	78050461	rs1138357	A	ADD	753	0.1778	0.04673	0.08623	0.2694	3.805	0.0001533	BCL2A1	-	78040286	78050698	NM_001114735
17	3249738	rs226357	G	ADD	756	-0.163	0.04285	-0.247	-0.07902	-3.804	0.0001538	OR1E1	-	3247509	3248454	NM_003553
15	78052943	rs1987102	C	ADD	755	0.1768	0.0465	0.08565	0.2679	3.802	0.0001553	BCL2A1	-	78040286	78050698	NM_001114735
2	18143569	rs2345102	T	ADD	756	0.1652	0.04347	0.08	0.2504	3.8	0.0001564	Intergenic
3	134804828	rs11711706	C	ADD	755	-0.186	0.04902	-0.2821	-0.08996	-3.795	0.0001594	TOPBP1	-	134802138	134863427	NM_007027
18	8646598	rs321651	A	ADD	756	0.1531	0.04034	0.07403	0.2322	3.795	0.0001596	Intergenic
11	11056714	rs274492	C	ADD	756	0.2863	0.07555	0.1383	0.4344	3.79	0.0001626	Intergenic
21	44498523	rs2070562	C	ADD	750	-0.1947	0.05139	-0.2955	-0.09401	-3.789	0.0001633	DNMT3L	-	44490649	44506527	NM_175867
12	82146084	rs11115650	A	ADD	755	0.2907	0.07676	0.1403	0.4412	3.788	0.0001642	Intergenic
6	31695540	rs2736176	G	ADD	755	-0.1697	0.04483	-0.2575	-0.0818	-3.785	0.0001662	AIF1	+	31690972	31692777	NM_004847
6	31695540	rs2736176	G	ADD	755	-0.1697	0.04483	-0.2575	-0.0818	-3.785	0.0001662	PRRC2A	+	31696428	31713533	NM_080686
6	31695540	rs2736176	G	ADD	755	-0.1697	0.04483	-0.2575	-0.0818	-3.785	0.0001662	SNORA38	+	31698834	31698966	NR_002971
7	44751222	rs799449	C	ADD	753	-0.1551	0.04105	-0.2355	-0.07464	-3.778	0.0001705	ZMIZ2	+	44755054	44776004	NM_031449
9	7511577	rs4606115	T	ADD	756	0.207	0.05491	0.0994	0.3146	3.77	0.000176	Intergenic
3	54068872	rs4928045	T	ADD	749	0.1589	0.04217	0.07627	0.2416	3.768	0.0001773	Intergenic
7	122915736	rs7807724	A	ADD	754	0.1591	0.04224	0.07635	0.2419	3.767	0.000178	IQUB	-	122879471	122961954	NM_178827
2	66580072	rs4547518	T	ADD	756	0.1659	0.04404	0.07954	0.2522	3.766	0.0001787	MEIS1	+	66516035	66653395	NM_002398
10	11153628	rs1888185	C	ADD	756	-0.1674	0.04456	-0.2548	-0.08009	-3.757	0.0001851	CELF2	+	11087264	11418678	NM_001025077
10	11153628	rs1888185	C	ADD	756	-0.1674	0.04456	-0.2548	-0.08009	-3.757	0.0001851	CELF2-AS2	-	11153510	11187457	NR_046108
8	70513720	rs769031	T	ADD	753	-0.1725	0.04608	-0.2628	-0.08215	-3.743	0.000196	Intergenic
15	78050400	rs1138358	G	ADD	756	0.1695	0.0453	0.08072	0.2583	3.742	0.0001965	BCL2A1	-	78040286	78050698	NM_001114735
9	37686427	rs7023318	T	ADD	756	0.1749	0.04674	0.08325	0.2665	3.741	0.0001972	FRMPD1	+	37641051	37736901	NM_014907
9	76489560	rs11144062	A	ADD	756	-0.1935	0.05174	-0.2949	-0.09211	-3.74	0.0001981	RORB	+	76302071	76491937	NM_006914
4	108755834	rs2726670	A	ADD	755	-0.1639	0.04383	-0.2498	-0.078	-3.739	0.0001986	PAPSS1	-	108754270	108860868	NM_005443
6	1709506	rs6926560	C	ADD	752	0.2972	0.07955	0.1413	0.4532	3.736	0.000201	GMDS	-	1569033	2190867	NM_001500
8	1810888	rs4875946	C	ADD	752	0.1517	0.0406	0.0721	0.2313	3.736	0.0002014	ARHGEF10	+	1759555	1894214	NM_014629
7	25231715	rs2391085	G	ADD	755	0.272	0.07294	0.129	0.415	3.729	0.0002069	NPVF	-	25230715	25234630	NM_022150
3	176700700	rs6443305	A	ADD	756	0.165	0.04427	0.07819	0.2517	3.726	0.0002089	NAALADL2	+	176059804	177006122	NM_207015
6	5112593	rs7772716	C	ADD	755	0.2711	0.07278	0.1285	0.4138	3.725	0.0002097	LYRM4	-	5053651	5206171	NM_001164841
5	172075156	rs12657303	A	ADD	754	0.1523	0.0409	0.07209	0.2324	3.722	0.0002121	Intergenic
3	109330911	rs17232226	T	ADD	753	-0.1718	0.04621	-0.2623	-0.08119	-3.717	0.0002167	Intergenic
9	37679623	rs10814601	T	ADD	756	0.1736	0.04673	0.08203	0.2652	3.715	0.0002182	FRMPD1	+	37641051	37736901	NM_014907
3	118217978	rs871216	T	ADD	752	0.207	0.05577	0.0977	0.3163	3.712	0.0002212	Intergenic
2	66597095	rs6721499	C	ADD	756	0.1583	0.04266	0.0747	0.2419	3.711	0.0002218	MEIS1	+	66516035	66653395	NM_002398
2	18142036	rs13426554	G	ADD	754	0.1619	0.04364	0.07641	0.2475	3.711	0.0002219	Intergenic
5	172643350	rs4505973	G	ADD	751	0.2552	0.06885	0.1203	0.3901	3.707	0.0002255	Intergenic
3	134875600	rs11717902	G	ADD	756	-0.1852	0.05	-0.2832	-0.08724	-3.705	0.0002271	Intergenic
16	9962413	rs2315511	A	ADD	732	-0.208	0.0562	-0.3181	-0.09781	-3.7	0.0002316	GRIN2A	-	9754765	10184112	NM_000833
4	182579995	rs10001378	T	ADD	755	0.1485	0.04017	0.06973	0.2272	3.696	0.0002351	Intergenic
12	82157215	rs12426701	G	ADD	751	0.2888	0.07816	0.1356	0.442	3.695	0.0002357	Intergenic
3	69711793	rs288503	A	ADD	756	-0.1531	0.04142	-0.2343	-0.07188	-3.695	0.0002357	Intergenic
10	11147375	rs1291847	C	ADD	755	-0.164	0.0444	-0.251	-0.07699	-3.694	0.0002368	CELF2	+	11087264	11418678	NM_001025077
9	7595884	rs9299054	G	ADD	756	0.217	0.05877	0.1018	0.3322	3.692	0.0002384	Intergenic
3	23639706	rs13093068	A	ADD	756	-0.2206	0.05976	-0.3377	-0.1034	-3.691	0.00024	Intergenic
8	144719785	rs896946	A	ADD	756	-0.1921	0.05217	-0.2943	-0.08984	-3.682	0.0002479	GSDMD	+	144706699	144716374	NM_001166237
8	144719785	rs896946	A	ADD	756	-0.1921	0.05217	-0.2943	-0.08984	-3.682	0.0002479	MROH6	-	144719505	144726071	NM_001100878
14	94962094	rs1187754	A	ADD	755	-0.155	0.04212	-0.2376	-0.07249	-3.681	0.0002489	SYNE3	-	94953583	95011926	NM_152592
11	21371703	rs10500907	A	ADD	752	-0.1613	0.04382	-0.2472	-0.0754	-3.681	0.0002494	NELL1	+	20647692	21553805	NM_006157
10	11148383	rs1291849	G	ADD	756	-0.1647	0.04474	-0.2523	-0.07697	-3.68	0.0002496	CELF2	+	11087264	11418678	NM_001025077
17	14405148	rs12601280	G	ADD	750	-0.1907	0.05184	-0.2923	-0.0891	-3.679	0.0002514	Intergenic
8	59318965	rs12680043	C	ADD	755	-0.2132	0.05803	-0.327	-0.09949	-3.674	0.0002554	Intergenic
3	11858445	rs303860	C	ADD	754	0.1757	0.04791	0.08181	0.2696	3.668	0.0002622	TAMM41	-	11806918	11863352	NM_138807
3	67299650	rs9758661	A	ADD	751	-0.1557	0.04249	-0.2389	-0.07238	-3.664	0.0002664	Intergenic
16	9965851	rs11648615	T	ADD	756	-0.1587	0.04335	-0.2436	-0.07373	-3.661	0.0002691	GRIN2A	-	9754765	10184112	NM_000833
13	31801685	rs2126042	A	ADD	756	-0.1897	0.05183	-0.2913	-0.08809	-3.659	0.0002706	BRCA2	+	31787616	31871809	NM_000059
10	11145851	rs1291845	T	ADD	755	-0.1764	0.04826	-0.271	-0.08186	-3.656	0.0002738	CELF2	+	11087264	11418678	NM_001025077
6	149457747	rs1934225	T	ADD	753	-0.1849	0.05058	-0.2841	-0.08577	-3.655	0.0002747	Intergenic
13	89875024	rs7323450	T	ADD	754	-0.27	0.07389	-0.4149	-0.1252	-3.654	0.000276	Intergenic
17	31107578	rs9896368	A	ADD	751	0.2529	0.06928	0.1171	0.3887	3.651	0.00028	C17orf50	+	31112028	31116211	NM_145272
17	31107578	rs9896368	A	ADD	751	0.2529	0.06928	0.1171	0.3887	3.651	0.00028	GAS2L2	-	31095642	31104010	NM_139285
11	101146290	rs1939047	C	ADD	755	-0.1463	0.0401	-0.2249	-0.06773	-3.649	0.0002813	Intergenic
17	45513048	rs756847	A	ADD	756	-0.2264	0.06204	-0.348	-0.1048	-3.649	0.0002817	ITGA3	+	45488338	45522848	NM_002204
4	168136045	rs1896479	G	ADD	750	0.1804	0.04945	0.0835	0.2773	3.649	0.000282	SPOCK3	-	167891110	168392316	NM_016950
4	108750334	rs1514730	T	ADD	754	-0.158	0.04338	-0.2431	-0.07303	-3.644	0.0002875	PAPSS1	-	108754270	108860868	NM_005443
10	11171558	rs7907550	A	ADD	754	-0.1665	0.04571	-0.2561	-0.07692	-3.643	0.0002885	CELF2	+	11087264	11418678	NM_001025077
10	11171558	rs7907550	A	ADD	754	-0.1665	0.04571	-0.2561	-0.07692	-3.643	0.0002885	CELF2-AS2	-	11153510	11187457	NR_046108
17	65865559	rs312775	G	ADD	756	0.1838	0.05049	0.08488	0.2828	3.641	0.0002901	Intergenic
5	52196914	rs2126953	G	ADD	749	-0.2006	0.05511	-0.3086	-0.09254	-3.639	0.0002927	ITGA1	+	52119892	52285242	NM_181501
1	240614571	rs12097667	A	ADD	753	-0.21	0.0577	-0.3231	-0.09687	-3.639	0.0002927	PLD5	-	240318311	240754621	NM_152666
7	155919162	rs10949589	A	ADD	717	-0.191	0.05247	-0.2938	-0.08814	-3.64	0.0002928	LOC285889	-	155923243	155931043	NR_038232
2	156193205	rs884154	A	ADD	756	-0.1567	0.04307	-0.2411	-0.07227	-3.638	0.0002939	Intergenic
10	129764437	rs12708321	A	ADD	735	-0.1773	0.04874	-0.2728	-0.08173	-3.637	0.0002957	PTPRE	+	129595314	129774154	NM_006504
1	56621542	rs7538333	C	ADD	755	-0.1445	0.03974	-0.2223	-0.06657	-3.635	0.0002967	Intergenic
2	137308088	rs778192	A	ADD	748	0.1515	0.04168	0.06981	0.2332	3.635	0.0002971	Intergenic
6	151510948	rs6909007	A	ADD	755	0.2556	0.07032	0.1178	0.3934	3.635	0.0002973	Intergenic
11	77027985	rs10466710	G	ADD	755	0.1505	0.04143	0.06936	0.2317	3.634	0.000298	CLNS1A	-	77004843	77026499	NM_001293
3	134807358	rs11706413	T	ADD	755	-0.1779	0.049	-0.274	-0.08189	-3.631	0.0003015	TOPBP1	-	134802138	134863427	NM_007027
13	23484282	rs9510991	A	ADD	754	-0.1623	0.04474	-0.25	-0.07465	-3.629	0.0003044	Intergenic
1	176153837	rs480603	C	ADD	755	-0.2947	0.08126	-0.454	-0.1354	-3.626	0.0003068	Intergenic
8	63746387	rs2127579	C	ADD	751	0.1615	0.04458	0.07413	0.2489	3.623	0.000311	NKAIN3	+	63324054	64066182	NM_173688
16	25116696	rs12325483	A	ADD	736	0.1644	0.04537	0.07544	0.2533	3.623	0.0003115	Intergenic
3	56751948	rs4681794	C	ADD	756	-0.157	0.04337	-0.2421	-0.07204	-3.621	0.0003135	ARHGEF3	-	56736485	57088376	NM_001128615
11	7943923	rs1858279	G	ADD	756	-0.1571	0.04341	-0.2422	-0.07203	-3.619	0.0003154	NLRP10	-	7937731	7941635	NM_176821
3	16353934	rs869120	G	ADD	756	0.1502	0.04155	0.06878	0.2317	3.615	0.0003204	RFTN1	-	16332355	16530226	NM_015150
10	58677748	rs1614490	T	ADD	756	0.2108	0.05832	0.09652	0.3251	3.615	0.0003204	Intergenic
9	28844830	rs10491628	G	ADD	756	0.1486	0.04111	0.06797	0.2291	3.613	0.0003225	LINGO2	-	27938083	29202998	NM_001258282
5	122579175	rs10519721	A	ADD	755	0.1798	0.04977	0.08224	0.2773	3.612	0.0003237	Intergenic
4	77989412	rs17260538	C	ADD	755	-0.2187	0.06056	-0.3374	-0.09998	-3.611	0.0003254	Intergenic
5	95118840	rs34900	A	ADD	756	0.1454	0.04027	0.06645	0.2243	3.61	0.0003267	RHOBTB3	+	95092605	95157827	NM_014899
3	176714180	rs11714367	A	ADD	754	0.1962	0.05438	0.08961	0.3028	3.608	0.0003292	NAALADL2	+	176059804	177006122	NM_207015
19	46403655	rs338585	T	ADD	726	-0.1501	0.0416	-0.2317	-0.06858	-3.608	0.0003295	CYP2S1	+	46390954	46405284	NM_030622
13	107856400	rs725122	T	ADD	756	0.2543	0.07049	0.1161	0.3925	3.608	0.0003297	Intergenic
8	127752956	rs10110169	T	ADD	756	-0.1621	0.04496	-0.2502	-0.07399	-3.606	0.0003318	Intergenic
10	58983878	rs10826085	A	ADD	755	0.2031	0.05634	0.09265	0.3135	3.605	0.0003333	Intergenic
3	134839835	rs10512907	T	ADD	756	-0.1767	0.04903	-0.2728	-0.08059	-3.604	0.0003345	TOPBP1	-	134802138	134863427	NM_007027
6	47189029	rs6928814	T	ADD	756	0.1995	0.05541	0.09095	0.3081	3.601	0.0003373	Intergenic
3	20805715	rs13071397	T	ADD	721	-0.2255	0.06262	-0.3482	-0.1028	-3.601	0.0003384	Intergenic
10	84297018	rs664183	C	ADD	717	0.2147	0.05962	0.09783	0.3315	3.601	0.0003394	NRG3	+	83625049	84736915	NM_001165972
3	56746291	rs3772219	G	ADD	755	-0.156	0.0434	-0.2411	-0.07098	-3.595	0.0003451	ARHGEF3	-	56736485	57088376	NM_001128615
7	31820920	rs10247918	A	ADD	750	-0.15	0.04174	-0.2318	-0.06821	-3.594	0.0003471	PDE1C	-	31759156	32304908	NM_001191058
19	8782033	rs250316	C	ADD	756	-0.2025	0.05635	-0.3129	-0.09202	-3.593	0.0003483	ZNF558	-	8781381	8794565	NM_144693
11	21374658	rs1544266	C	ADD	756	0.1667	0.04639	0.07574	0.2576	3.593	0.0003489	NELL1	+	20647692	21553805	NM_006157
2	60251920	rs4672367	T	ADD	755	-0.1913	0.05327	-0.2957	-0.0869	-3.591	0.0003504	Intergenic
6	42111062	rs10948007	T	ADD	756	-0.2657	0.07399	-0.4107	-0.1207	-3.591	0.0003506	CCND3	-	42010648	42124588	NM_001136017
6	4692158	rs1040045	C	ADD	756	0.1564	0.04361	0.07097	0.2419	3.587	0.0003559	CDYL	+	4651391	4900777	NR_026590
16	9942741	rs12708644	A	ADD	746	-0.1594	0.04444	-0.2465	-0.07232	-3.587	0.0003562	GRIN2A	-	9754765	10184112	NM_000833
19	59023873	rs7259148	T	ADD	755	0.152	0.0424	0.06892	0.2351	3.585	0.0003585	NLRP12	-	58988666	59019469	NM_144687
15	78071496	rs2461647	G	ADD	756	0.159	0.04437	0.07201	0.2459	3.583	0.000362	Intergenic
2	137312015	rs778187	A	ADD	756	0.2005	0.05599	0.09077	0.3102	3.581	0.0003641	Intergenic
9	28783694	rs1032472	A	ADD	756	0.1455	0.04064	0.06585	0.2251	3.58	0.0003651	LINGO2	-	27938083	29202998	NM_001258282
16	10058858	rs1448258	T	ADD	756	0.1475	0.04122	0.06674	0.2283	3.579	0.0003671	GRIN2A	-	9754765	10184112	NM_000833
9	107316525	rs10820813	T	ADD	755	-0.1569	0.04385	-0.2429	-0.07095	-3.578	0.0003686	FSD1L	+	107250135	107348904	NM_001145313
9	7510035	rs7865752	C	ADD	756	0.1624	0.04539	0.07344	0.2514	3.578	0.0003686	Intergenic
10	126219910	rs7903954	G	ADD	742	0.2559	0.07157	0.1156	0.3961	3.575	0.0003733	LHPP	+	126140330	126292700	NM_022126
5	141422317	rs1438699	A	ADD	754	0.1678	0.04694	0.07578	0.2598	3.574	0.0003736	Intergenic
7	122975267	rs4147632	T	ADD	752	0.1515	0.04242	0.06835	0.2346	3.571	0.0003779	NDUFA5	-	122968318	122985194	NM_005000
2	137485890	rs2116538	G	ADD	756	0.1709	0.04784	0.07709	0.2646	3.571	0.0003779	THSD7B	+	137464931	138151757	NM_001080427
4	26687474	rs6448497	G	ADD	756	-0.2528	0.07081	-0.3916	-0.1141	-3.571	0.0003786	Intergenic
4	108764392	rs2726675	T	ADD	754	0.1547	0.04333	0.06979	0.2397	3.571	0.000379	PAPSS1	-	108754270	108860868	NM_005443
12	18440423	rs12227441	G	ADD	735	0.2245	0.0629	0.1013	0.3478	3.57	0.0003806	PIK3C2G	+	18305740	18692619	NM_004570
1	175340350	rs6425412	G	ADD	756	0.3157	0.08846	0.1424	0.4891	3.569	0.0003808	ASTN1	-	175096825	175400647	NM_004319
19	8784117	rs250315	A	ADD	755	-0.2013	0.05639	-0.3118	-0.09076	-3.569	0.0003808	ZNF558	-	8781381	8794565	NM_144693
4	93532411	rs11933589	C	ADD	756	-0.1545	0.04331	-0.2394	-0.06961	-3.567	0.0003836	GRID2	+	93444572	94912672	NM_001510
13	107805167	rs9559307	C	ADD	755	0.2546	0.07139	0.1147	0.3945	3.567	0.0003846	Intergenic
9	7510274	rs7865991	C	ADD	756	0.1618	0.04538	0.07287	0.2508	3.566	0.0003861	Intergenic
12	129065610	rs2454743	C	ADD	750	0.1558	0.04372	0.07015	0.2415	3.565	0.0003878	Intergenic
8	49232881	rs4873783	T	ADD	753	0.1996	0.05604	0.08976	0.3095	3.562	0.000392	Intergenic
6	31725936	rs805302	G	ADD	751	0.147	0.04128	0.0661	0.2279	3.561	0.0003925	APOM	+	31728165	31733966	NM_001256169
6	31725936	rs805302	G	ADD	751	0.147	0.04128	0.0661	0.2279	3.561	0.0003925	BAG6	-	31714783	31728456	NM_080703
5	122563431	rs804722	A	ADD	756	0.2069	0.05814	0.09292	0.3208	3.558	0.000397	Intergenic
9	3141278	rs1983765	C	ADD	756	-0.1506	0.04235	-0.2336	-0.06762	-3.557	0.0003994	Intergenic
1	239725982	rs947306	G	ADD	754	0.1533	0.04311	0.06881	0.2378	3.556	0.0003999	FH	-	239727479	239749708	NM_000143
16	10064582	rs2352740	T	ADD	755	0.1535	0.04317	0.0689	0.2381	3.556	0.0004006	GRIN2A	-	9754765	10184112	NM_000833
11	122914284	rs850291	A	ADD	755	-0.1614	0.04538	-0.2503	-0.07241	-3.555	0.000401	GRAMD1B	+	122901737	122998728	NM_020716
3	7957083	rs10510380	C	ADD	753	0.162	0.04558	0.07271	0.2514	3.555	0.0004018	Intergenic
10	58649798	rs7071075	T	ADD	754	0.2114	0.05949	0.09478	0.328	3.553	0.0004043	Intergenic
20	14838211	rs6135305	A	ADD	756	-0.1929	0.05429	-0.2993	-0.08648	-3.553	0.0004049	MACROD2	+	13924145	15981841	NM_080676
20	14838211	rs6135305	A	ADD	756	-0.1929	0.05429	-0.2993	-0.08648	-3.553	0.0004049	MACROD2-AS1	-	14812898	14858142	NR_037841
6	22833887	rs12208226	C	ADD	740	-0.2903	0.08173	-0.4504	-0.1301	-3.551	0.0004079	Intergenic
6	128088406	rs564461	G	ADD	755	0.1456	0.04101	0.06518	0.226	3.549	0.0004105	THEMIS	-	128071031	128281469	NM_001164687
9	16005859	rs3008714	G	ADD	753	0.1459	0.04111	0.06531	0.2264	3.549	0.0004114	Intergenic
3	104262720	rs826338	A	ADD	756	0.2047	0.05773	0.09157	0.3179	3.546	0.0004153	Intergenic
5	9008823	rs6874770	T	ADD	756	-0.1515	0.04277	-0.2353	-0.06766	-3.542	0.0004217	Intergenic
5	52193131	rs2447867	T	ADD	755	-0.1945	0.05494	-0.3022	-0.08681	-3.54	0.0004248	ITGA1	+	52119892	52285242	NM_181501
6	31726100	rs805301	G	ADD	756	0.1467	0.04144	0.06545	0.2279	3.539	0.0004261	APOM	+	31728165	31733966	NM_001256169
6	31724345	rs805303	T	ADD	756	0.1467	0.04144	0.06545	0.2279	3.539	0.0004261	APOM	+	31728165	31733966	NM_001256169
6	31726100	rs805301	G	ADD	756	0.1467	0.04144	0.06545	0.2279	3.539	0.0004261	BAG6	-	31714783	31728456	NM_080703
6	31724345	rs805303	T	ADD	756	0.1467	0.04144	0.06545	0.2279	3.539	0.0004261	BAG6	-	31714783	31728456	NM_080703
2	157999785	rs10497185	A	ADD	756	0.2618	0.07399	0.1168	0.4069	3.539	0.0004267	CYTIP	-	157979376	158008850	NM_004288
1	47680191	rs6697911	T	ADD	755	-0.2643	0.07468	-0.4107	-0.1179	-3.539	0.0004269	FOXD2	+	47674275	47678950	NM_004474
2	30335421	rs9558	A	ADD	756	0.199	0.05623	0.08877	0.3092	3.539	0.0004269	LBH	+	30307900	30336403	NM_030915
15	78055874	rs1879894	A	ADD	754	0.1558	0.04405	0.06949	0.2421	3.538	0.0004285	Intergenic
2	101293243	rs7568067	A	ADD	756	-0.1666	0.04711	-0.259	-0.0743	-3.537	0.0004292	MIR5696	+	101292343	101292428	NR_049881
2	101293243	rs7568067	A	ADD	756	-0.1666	0.04711	-0.259	-0.0743	-3.537	0.0004292	RNF149	-	101258494	101291610	NM_173647
4	147024792	rs7658706	T	ADD	756	-0.2037	0.05761	-0.3166	-0.09077	-3.536	0.0004319	ZNF827	-	146901337	147079057	NM_178835
3	54098051	rs4472075	A	ADD	754	0.1516	0.04289	0.06755	0.2357	3.535	0.0004331	Intergenic
8	2002526	rs6989246	T	ADD	756	-0.2234	0.06322	-0.3474	-0.09954	-3.534	0.0004338	MYOM2	+	1980564	2080787	NM_003970
2	30345060	rs7604484	G	ADD	756	0.1942	0.05497	0.08651	0.302	3.534	0.0004348	Intergenic
8	9133306	rs17149592	A	ADD	755	-0.1939	0.05487	-0.3014	-0.08634	-3.534	0.000435	Intergenic
10	11159615	rs11256967	G	ADD	756	-0.1613	0.04566	-0.2508	-0.07183	-3.533	0.000436	CELF2	+	11087264	11418678	NM_001025077
10	11159615	rs11256967	G	ADD	756	-0.1613	0.04566	-0.2508	-0.07183	-3.533	0.000436	CELF2-AS2	-	11153510	11187457	NR_046108
1	213873072	rs2675227	A	ADD	756	0.2011	0.05693	0.08954	0.3127	3.533	0.0004365	USH2A	-	213862858	214663361	NM_206933
5	52188823	rs11750248	T	ADD	755	-0.287	0.08124	-0.4462	-0.1278	-3.533	0.0004367	ITGA1	+	52119892	52285242	NM_181501
21	15735083	rs1736148	C	ADD	754	0.1464	0.04148	0.06513	0.2277	3.53	0.0004412	Intergenic
3	62279360	rs9883112	C	ADD	755	0.1697	0.04809	0.07548	0.264	3.53	0.0004417	C3orf14	+	62280435	62294360	NM_020685
3	62279360	rs9883112	C	ADD	755	0.1697	0.04809	0.07548	0.264	3.53	0.0004417	PTPRG-AS1	-	62222533	62279662	NR_038282
9	7524603	rs6477214	C	ADD	755	0.1754	0.04972	0.07793	0.2728	3.527	0.0004452	Intergenic
7	131646539	rs3906454	C	ADD	756	0.1614	0.04578	0.07172	0.2512	3.527	0.0004463	PLXNA4	-	131458630	131911863	NM_020911
17	68203804	rs867662	C	ADD	755	0.1811	0.05136	0.08042	0.2817	3.526	0.0004479	SLC39A11	-	68153679	68600448	NM_139177
19	51526523	rs11665853	G	ADD	756	-0.211	0.05986	-0.3283	-0.09368	-3.525	0.0004492	HIF3A	+	51492142	51538530	NM_152795
7	123574909	rs718589	C	ADD	755	0.183	0.05193	0.08118	0.2848	3.523	0.0004523	Intergenic
4	26676125	rs4692020	T	ADD	754	-0.2418	0.06865	-0.3764	-0.1073	-3.523	0.0004532	Intergenic
6	31727999	rs813115	C	ADD	754	0.146	0.04147	0.0647	0.2272	3.52	0.0004573	APOM	+	31728165	31733966	NM_001256169
6	31727999	rs813115	C	ADD	754	0.146	0.04147	0.0647	0.2272	3.52	0.0004573	BAG6	-	31714783	31728456	NM_080703
12	104483618	rs10507194	A	ADD	756	-0.1948	0.05535	-0.3033	-0.08628	-3.519	0.0004597	Intergenic
1	71214794	rs479934	C	ADD	755	0.1834	0.05214	0.08124	0.2856	3.518	0.0004608	PTGER3	-	71090623	71286079	NR_028294
3	118217797	rs10511363	T	ADD	756	0.1958	0.05566	0.08672	0.3049	3.518	0.000461	Intergenic
1	56598888	rs4912230	A	ADD	755	-0.1471	0.04184	-0.2292	-0.06514	-3.517	0.0004635	Intergenic
2	171142071	rs2883782	T	ADD	755	0.1411	0.04012	0.06244	0.2197	3.516	0.0004644	MYO3B	+	170742900	171219920	NR_045683
19	17557689	rs2033259	T	ADD	755	-0.1703	0.04844	-0.2652	-0.07535	-3.515	0.0004655	COLGALT1	+	17527510	17554965	NM_024656
6	6881570	rs2768990	A	ADD	756	0.1548	0.04405	0.0685	0.2412	3.515	0.0004661	Intergenic
8	3020925	rs7828114	G	ADD	755	-0.1786	0.05083	-0.2783	-0.07901	-3.514	0.0004672	CSMD1	-	2780281	4839736	NM_033225
19	8795907	rs2967749	G	ADD	740	-0.1899	0.05404	-0.2959	-0.08402	-3.515	0.0004672	ZNF558	-	8781381	8794565	NM_144693
2	137296704	rs10496758	C	ADD	756	0.1915	0.05449	0.0847	0.2983	3.514	0.0004675	Intergenic
11	21365147	rs10766793	C	ADD	756	0.1459	0.04152	0.06453	0.2273	3.514	0.0004677	NELL1	+	20647692	21553805	NM_006157
1	244160267	rs3738057	A	ADD	756	0.1936	0.05519	0.08548	0.3018	3.509	0.0004769	SMYD3	-	243979264	244737267	NM_001167740
9	87261516	rs10868296	A	ADD	755	-0.2009	0.05727	-0.3132	-0.08868	-3.509	0.0004774	Intergenic
6	163530086	rs1008295	C	ADD	756	0.1606	0.04579	0.07089	0.2504	3.508	0.0004779	PACRG	+	163068153	163656514	NM_152410
3	123832505	rs9880413	A	ADD	756	-0.2079	0.05926	-0.324	-0.09174	-3.508	0.0004782	PARP15	+	123779138	123838226	NM_001113523
6	128083808	rs527206	G	ADD	752	-0.1448	0.04129	-0.2257	-0.06384	-3.506	0.0004816	THEMIS	-	128071031	128281469	NM_001164687
2	115972159	rs13033419	A	ADD	756	-0.1873	0.05343	-0.292	-0.08256	-3.505	0.0004831	DPP10	+	114916368	116318796	NM_020868
2	115977215	rs1868327	C	ADD	756	-0.1873	0.05343	-0.292	-0.08256	-3.505	0.0004831	DPP10	+	114916368	116318796	NM_020868
2	115977459	rs4241135	G	ADD	756	-0.1873	0.05343	-0.292	-0.08256	-3.505	0.0004831	DPP10	+	114916368	116318796	NM_020868
22	45940645	rs6007618	T	ADD	756	0.1973	0.05635	0.08683	0.3077	3.501	0.0004911	TBC1D22A	+	45537181	45950006	NM_014346
6	112008463	rs2075967	T	ADD	752	0.1454	0.04155	0.06401	0.2269	3.501	0.0004919	TRAF3IP2	-	111983273	112034170	NR_028338
6	112008463	rs2075967	T	ADD	752	0.1454	0.04155	0.06401	0.2269	3.501	0.0004919	TRAF3IP2-AS1	+	111911367	112030190	NR_034108
1	109518844	rs12032147	A	ADD	747	-0.1461	0.04175	-0.2279	-0.06429	-3.5	0.0004929	KIAA1324	+	109458107	109550926	NM_020775
7	120099982	rs4730974	A	ADD	714	0.1979	0.05654	0.08709	0.3087	3.5	0.0004938	KCND2	+	119700957	120177623	NM_012281
15	78061646	rs3848188	G	ADD	752	0.1524	0.04354	0.06702	0.2377	3.499	0.0004945	Intergenic
6	31834667	rs707939	T	ADD	756	-0.1534	0.04385	-0.2394	-0.06749	-3.499	0.0004946	MSH5	+	31815703	31838434	NM_172166
6	31834667	rs707939	T	ADD	756	-0.1534	0.04385	-0.2394	-0.06749	-3.499	0.0004946	MSH5-SAPCD1	+	31815703	31840603	NR_037846
6	31834667	rs707939	T	ADD	756	-0.1534	0.04385	-0.2394	-0.06749	-3.499	0.0004946	SAPCD1	+	31838751	31840603	NM_001039651
1	176184788	rs1984159	A	ADD	756	-0.1906	0.05451	-0.2975	-0.08379	-3.497	0.0004981	SEC16B	-	176164864	176205673	NM_033127
8	1877940	rs7386016	T	ADD	756	0.2524	0.07217	0.1109	0.3938	3.497	0.0004986	ARHGEF10	+	1759555	1894214	NM_014629
2	137285503	rs1346730	T	ADD	756	0.1444	0.04129	0.06345	0.2253	3.496	0.0004992	Intergenic
20	42278543	rs4812797	A	ADD	756	0.1949	0.05575	0.08564	0.3042	3.496	0.0004999	LOC100505783	+	42273013	42288081	NR_038339
12	131185052	rs12320530	G	ADD	753	0.158	0.04521	0.06942	0.2467	3.495	0.0005013	DDX51	-	131187092	131194833	NM_175066
4	168142297	rs1427630	G	ADD	747	0.1646	0.0471	0.07233	0.257	3.496	0.0005013	SPOCK3	-	167891110	168392316	NM_016950
12	18510045	rs7314398	C	ADD	756	0.209	0.0598	0.09181	0.3262	3.495	0.0005018	PIK3C2G	+	18305740	18692619	NM_004570
13	94711124	rs4148431	A	ADD	754	0.1992	0.05703	0.08741	0.311	3.493	0.0005064	ABCC4	-	94470083	94751688	NM_005845
16	9946838	rs9933069	A	ADD	755	-0.1596	0.04569	-0.2491	-0.07002	-3.492	0.000507	GRIN2A	-	9754765	10184112	NM_000833
10	17198979	rs12243895	A	ADD	742	-0.1597	0.04574	-0.2493	-0.07007	-3.492	0.0005082	CUBN	-	16905970	17211822	NM_001081
4	39635017	rs13148572	A	ADD	756	0.1549	0.04441	0.06786	0.2419	3.488	0.0005148	PDS5A	-	39500877	39655971	NM_001100399
19	8786400	rs250313	C	ADD	752	-0.1967	0.05641	-0.3073	-0.08616	-3.487	0.0005163	ZNF558	-	8781381	8794565	NM_144693
18	44528506	rs4939809	T	ADD	755	0.1657	0.04752	0.07257	0.2588	3.487	0.000517	CTIF	+	44319424	44643584	NM_001142397
2	38707528	rs6742843	T	ADD	756	0.1976	0.05669	0.08645	0.3087	3.485	0.0005209	Intergenic
3	150395816	rs13072552	T	ADD	755	0.2467	0.07081	0.1079	0.3855	3.484	0.0005229	CP	-	150362886	150422522	NR_046371
5	77298038	rs355421	T	ADD	756	-0.2613	0.07499	-0.4082	-0.1143	-3.484	0.000523	Intergenic
16	19300611	rs4457974	C	ADD	756	0.1565	0.04493	0.06846	0.2446	3.484	0.0005233	Intergenic
6	31885925	rs2075800	A	ADD	755	-0.153	0.04392	-0.2391	-0.06689	-3.483	0.000525	HSPA1L	-	31885374	31890814	NM_005527
6	31885925	rs2075800	A	ADD	755	-0.153	0.04392	-0.2391	-0.06689	-3.483	0.000525	LSM2	-	31873147	31882740	NM_021177
5	4364402	rs155350	T	ADD	687	-0.2032	0.05834	-0.3176	-0.08889	-3.484	0.0005264	Intergenic
20	15570816	rs6131683	A	ADD	753	0.1438	0.04131	0.06285	0.2248	3.482	0.0005276	MACROD2	+	13924145	15981841	NM_080676
4	125232440	rs4507375	T	ADD	753	0.1691	0.04858	0.07391	0.2643	3.481	0.0005277	Intergenic
1	176088673	rs3131314	C	ADD	756	-0.2853	0.08195	-0.4459	-0.1247	-3.481	0.0005281	Intergenic
5	91227099	rs2059791	C	ADD	693	0.1664	0.04779	0.07274	0.2601	3.482	0.0005292	Intergenic
20	891058	rs6086687	T	ADD	756	-0.2319	0.06663	-0.3625	-0.1013	-3.48	0.0005305	RSPO4	-	887095	930907	NM_001029871
8	30010024	rs12548565	G	ADD	755	0.1448	0.04163	0.06325	0.2264	3.479	0.0005321	Intergenic
3	54074757	rs1463193	A	ADD	752	0.1642	0.04722	0.07165	0.2567	3.477	0.0005357	Intergenic
18	2991286	rs11661932	A	ADD	756	-0.2457	0.0707	-0.3843	-0.1071	-3.475	0.0005398	LPIN2	-	2906991	3001945	NM_014646
4	168169585	rs6553490	G	ADD	755	0.1678	0.04831	0.07315	0.2625	3.474	0.0005421	SPOCK3	-	167891110	168392316	NM_016950
2	158794145	rs4315473	T	ADD	755	0.1519	0.04374	0.06617	0.2376	3.473	0.0005443	CCDC148	-	158736114	159021511	NM_138803
2	158794145	rs4315473	T	ADD	755	0.1519	0.04374	0.06617	0.2376	3.473	0.0005443	CCDC148-AS1	+	158731407	158800927	NR_038850
10	64333276	rs11595021	A	ADD	753	0.235	0.06768	0.1024	0.3677	3.473	0.0005448	Intergenic
1	158015510	rs3806185	T	ADD	754	-0.1952	0.05624	-0.3055	-0.085	-3.471	0.000548	DUSP23	+	158017382	158018957	NM_017823
17	14161817	rs3785658	A	ADD	756	-0.3113	0.08969	-0.4871	-0.1355	-3.471	0.000548	HS3ST3B1	+	14145230	14190217	NM_006041
5	117314730	rs10071777	C	ADD	755	0.1666	0.048	0.07254	0.2607	3.471	0.0005482	Intergenic
22	45931369	rs9306496	A	ADD	743	0.1972	0.05682	0.08584	0.3086	3.471	0.0005495	TBC1D22A	+	45537181	45950006	NM_014346
3	126370977	rs515234	A	ADD	756	0.2681	0.07726	0.1167	0.4196	3.47	0.0005498	SLC12A8	-	126284169	126414299	NM_024628
10	7005140	rs2501683	G	ADD	756	0.1443	0.04158	0.06276	0.2257	3.469	0.0005514	Intergenic
2	201353594	rs13028496	C	ADD	756	-0.1393	0.04015	-0.218	-0.0606	-3.469	0.0005518	AOX2P	+	201268690	201367186	NR_001557
18	8926107	rs4798720	G	ADD	752	0.1444	0.04163	0.06283	0.226	3.469	0.0005521	Intergenic
3	126372082	rs1708339	C	ADD	754	0.2782	0.08022	0.121	0.4354	3.468	0.0005548	SLC12A8	-	126284169	126414299	NM_024628
9	15976487	rs1927699	G	ADD	711	0.1454	0.04196	0.06319	0.2277	3.466	0.000561	Intergenic
6	31718508	rs1077393	C	ADD	756	-0.1411	0.04073	-0.221	-0.06128	-3.464	0.0005615	BAG6	-	31714783	31728456	NM_080703
6	31718508	rs1077393	C	ADD	756	-0.1411	0.04073	-0.221	-0.06128	-3.464	0.0005615	PRRC2A	+	31696428	31713533	NM_080686
3	145381764	rs13067831	T	ADD	755	-0.1457	0.04207	-0.2282	-0.06328	-3.464	0.0005624	Intergenic
11	21375322	rs4539321	C	ADD	734	0.1427	0.04119	0.06195	0.2234	3.464	0.0005629	NELL1	+	20647692	21553805	NM_006157
1	244163861	rs1933525	A	ADD	755	0.2303	0.06651	0.09999	0.3607	3.463	0.0005637	SMYD3	-	243979264	244737267	NM_001167740
1	109515926	rs17014495	A	ADD	748	-0.1441	0.04161	-0.2257	-0.06254	-3.463	0.0005651	KIAA1324	+	109458107	109550926	NM_020775
5	95116957	rs34899	G	ADD	755	0.1399	0.04042	0.06063	0.2191	3.46	0.0005713	RHOBTB3	+	95092605	95157827	NM_014899
3	69699075	rs6774198	T	ADD	756	0.2028	0.05863	0.08786	0.3177	3.459	0.0005735	Intergenic
3	16351283	rs538525	A	ADD	753	0.1448	0.04188	0.06274	0.2269	3.458	0.0005749	RFTN1	-	16332355	16530226	NM_015150
8	49228092	rs4873781	G	ADD	756	0.1978	0.05721	0.08566	0.3099	3.457	0.0005765	Intergenic
5	10824228	rs13153621	C	ADD	756	0.143	0.04138	0.06194	0.2241	3.457	0.0005776	Intergenic
18	34029234	rs8094570	A	ADD	756	0.2918	0.08449	0.1262	0.4574	3.454	0.0005834	Intergenic
8	1894037	rs14375	G	ADD	755	0.2679	0.07762	0.1157	0.42	3.451	0.0005899	ARHGEF10	+	1759555	1894214	NM_014629
6	149464921	rs4897080	G	ADD	756	-0.174	0.05045	-0.2729	-0.07513	-3.449	0.0005941	Intergenic
16	16877452	rs12597308	C	ADD	753	0.1829	0.05305	0.07891	0.2868	3.448	0.0005974	Intergenic
22	36289160	rs5995463	C	ADD	756	-0.1455	0.0422	-0.2282	-0.06277	-3.447	0.0005977	CDC42EP1	+	36286416	36295356	NM_152243
13	54773285	rs7332310	T	ADD	755	-0.1545	0.04483	-0.2424	-0.06668	-3.447	0.0005978	Intergenic
1	244181092	rs6686870	G	ADD	756	0.2123	0.06158	0.09156	0.333	3.447	0.000599	SMYD3	-	243979264	244737267	NM_001167740
18	22940785	rs4800789	G	ADD	752	0.1763	0.05117	0.07604	0.2766	3.446	0.0006013	CHST9	-	22749592	23019300	NM_031422
5	61227151	rs1157898	T	ADD	715	0.1937	0.05622	0.08356	0.3039	3.446	0.0006018	Intergenic
6	31714355	rs2077491	C	ADD	749	-0.1418	0.04116	-0.2225	-0.06114	-3.445	0.0006025	BAG6	-	31714783	31728456	NM_080703
6	31714355	rs2077491	C	ADD	749	-0.1418	0.04116	-0.2225	-0.06114	-3.445	0.0006025	PRRC2A	+	31696428	31713533	NM_080686
10	60809875	rs11006458	G	ADD	755	0.1986	0.05765	0.08558	0.3116	3.444	0.0006044	Intergenic
10	71303998	rs2763359	A	ADD	756	0.1711	0.04968	0.07374	0.2685	3.444	0.0006047	COL13A1	+	71231649	71388910	NM_001130103
4	108750718	rs2726664	G	ADD	756	-0.1502	0.04365	-0.2358	-0.06467	-3.442	0.0006102	PAPSS1	-	108754270	108860868	NM_005443
2	122269108	rs3752777	T	ADD	756	-0.1964	0.05706	-0.3082	-0.08454	-3.442	0.0006103	Intergenic
6	31748497	rs1266076	C	ADD	756	0.1422	0.04131	0.06121	0.2232	3.441	0.0006107	CSNK2B	+	31741635	31745822	NM_001320
6	31748497	rs1266076	C	ADD	756	0.1422	0.04131	0.06121	0.2232	3.441	0.0006107	LY6G5B	+	31746706	31748206	NM_021221
6	31748497	rs1266076	C	ADD	756	0.1422	0.04131	0.06121	0.2232	3.441	0.0006107	LY6G5C	-	31752439	31756129	NM_025262
12	108659920	rs7972233	A	ADD	756	0.2049	0.05954	0.08819	0.3216	3.441	0.0006112	FAM222A	+	108636569	108692695	NM_032829
12	108659920	rs7972233	A	ADD	756	0.2049	0.05954	0.08819	0.3216	3.441	0.0006112	FAM222A-AS1	-	108656396	108695675	NR_026661
10	60822270	rs11006471	A	ADD	754	0.1937	0.05628	0.08336	0.304	3.441	0.0006114	Intergenic
20	61340910	rs1075557	C	ADD	723	-0.144	0.04186	-0.226	-0.06196	-3.44	0.0006154	BIRC7	+	61337720	61342299	NM_022161
20	61340910	rs1075557	C	ADD	723	-0.144	0.04186	-0.226	-0.06196	-3.44	0.0006154	MIR3196	+	61340575	61340639	NR_036163
20	61340910	rs1075557	C	ADD	723	-0.144	0.04186	-0.226	-0.06196	-3.44	0.0006154	NKAIN4	-	61342580	61356337	NM_152864
3	71339788	rs17008343	G	ADD	756	-0.2265	0.0659	-0.3556	-0.09732	-3.437	0.000621	FOXP1	-	71086554	71715830	NM_001244810
3	116194043	rs16823443	A	ADD	748	-0.2091	0.06084	-0.3283	-0.08983	-3.436	0.0006226	ZBTB20	-	115539636	116348817	NM_015642
2	38706599	rs17023003	T	ADD	753	0.1687	0.0491	0.07243	0.2649	3.435	0.000625	Intergenic
2	216185119	rs2947	A	ADD	755	0.1926	0.05609	0.08271	0.3026	3.435	0.0006261	LINC00607	-	216184530	216416504	NR_037195
13	94687506	rs4148454	G	ADD	755	0.1677	0.04885	0.072	0.2635	3.434	0.0006276	ABCC4	-	94470083	94751688	NM_005845
7	18826872	rs2588635	T	ADD	730	0.1456	0.04241	0.0625	0.2288	3.434	0.0006298	Intergenic
1	71231636	rs1883461	G	ADD	750	0.1799	0.05241	0.07716	0.2826	3.432	0.0006315	PTGER3	-	71090623	71286079	NR_028294
5	68068178	rs27687	G	ADD	752	-0.1569	0.04572	-0.2465	-0.06729	-3.432	0.0006326	Intergenic
13	54807631	rs2315901	A	ADD	753	-0.1548	0.0451	-0.2432	-0.06638	-3.432	0.000633	Intergenic
9	22899814	rs1381921	G	ADD	755	-0.1372	0.03998	-0.2155	-0.05883	-3.432	0.0006331	Intergenic
6	6878718	rs943607	G	ADD	755	0.1563	0.04557	0.06701	0.2456	3.43	0.0006356	Intergenic
3	56669704	rs9820759	A	ADD	756	-0.1538	0.04483	-0.2416	-0.06591	-3.43	0.0006365	FAM208A	-	56629199	56692175	NM_001112736
3	116448664	rs2219522	A	ADD	755	-0.1659	0.04837	-0.2607	-0.07109	-3.43	0.0006375	Intergenic
5	31732698	rs369402	T	ADD	750	-0.137	0.03996	-0.2154	-0.05872	-3.43	0.000638	Intergenic
1	56602225	rs12120105	A	ADD	756	-0.1439	0.04198	-0.2262	-0.06166	-3.429	0.0006397	Intergenic
18	22956233	rs1559880	A	ADD	752	0.1714	0.05	0.0734	0.2694	3.428	0.000642	CHST9	-	22749592	23019300	NM_031422
9	121112502	rs1324619	A	ADD	754	0.2664	0.07775	0.114	0.4187	3.426	0.000646	DBC1	-	120968728	121171560	NM_014618
3	176699547	rs4894489	T	ADD	755	0.1385	0.04042	0.05923	0.2177	3.425	0.0006479	NAALADL2	+	176059804	177006122	NM_207015
1	109520477	rs3738780	T	ADD	750	-0.143	0.04176	-0.2249	-0.06118	-3.425	0.0006484	KIAA1324	+	109458107	109550926	NM_020775
2	42941808	rs6715170	G	ADD	756	0.1667	0.0487	0.07128	0.2622	3.424	0.0006517	Intergenic
20	57646777	rs6100536	C	ADD	754	0.1595	0.04659	0.06815	0.2508	3.423	0.000654	PHACTR3	+	57585958	57856161	NM_001199505
2	150674268	rs16827807	A	ADD	756	-0.2675	0.07815	-0.4206	-0.1143	-3.422	0.0006543	Intergenic
6	149468600	rs11155621	A	ADD	755	-0.1729	0.05051	-0.2718	-0.07386	-3.422	0.0006549	Intergenic
8	128364892	rs412835	C	ADD	756	0.1402	0.04097	0.05987	0.2205	3.421	0.000657	Intergenic
4	130881271	rs11726911	C	ADD	753	-0.1665	0.04869	-0.262	-0.0711	-3.42	0.0006601	Intergenic
22	47722427	rs2180055	T	ADD	756	0.2115	0.06184	0.09026	0.3327	3.42	0.0006609	Intergenic
10	64088662	rs7915131	C	ADD	756	-0.1425	0.04167	-0.2241	-0.0608	-3.419	0.0006621	ZNF365	+	63803921	64101777	NM_199451
10	11168479	rs10490956	C	ADD	755	-0.1564	0.04575	-0.2461	-0.06676	-3.419	0.0006624	CELF2	+	11087264	11418678	NM_001025077
10	11168479	rs10490956	C	ADD	755	-0.1564	0.04575	-0.2461	-0.06676	-3.419	0.0006624	CELF2-AS2	-	11153510	11187457	NR_046108
5	20244383	rs10473344	T	ADD	754	0.1436	0.042	0.06127	0.2259	3.419	0.0006627	Intergenic
18	38161412	rs4243260	A	ADD	756	0.141	0.04127	0.06015	0.2219	3.418	0.0006659	LOC284260	+	38020630	38525387	NR_046174
13	54787385	rs7331644	A	ADD	727	-0.1545	0.04521	-0.2431	-0.06592	-3.418	0.0006659	Intergenic
3	182126281	rs574769	C	ADD	756	-0.2702	0.07907	-0.4251	-0.1152	-3.417	0.0006673	FXR1	+	182112927	182183233	NM_001013439
4	147040860	rs4835265	A	ADD	756	-0.2009	0.05883	-0.3162	-0.08562	-3.415	0.0006711	ZNF827	-	146901337	147079057	NM_178835
2	4257165	rs7574256	G	ADD	756	0.1954	0.05723	0.08324	0.3076	3.415	0.0006732	Intergenic
5	20232789	rs6879939	A	ADD	756	0.1439	0.04215	0.0613	0.2265	3.414	0.0006741	Intergenic
11	94195356	rs2033367	A	ADD	756	-0.1683	0.04934	-0.265	-0.07165	-3.412	0.000679	AMOTL1	+	94141155	94249566	NM_130847
6	19645793	rs760668	G	ADD	756	0.145	0.04251	0.06173	0.2284	3.412	0.0006791	Intergenic
5	11230291	rs16901370	G	ADD	756	-0.2837	0.08316	-0.4467	-0.1207	-3.412	0.0006797	CTNND2	-	11024951	11957110	NM_001332
8	139329738	rs17720022	A	ADD	754	0.2581	0.07567	0.1098	0.4064	3.411	0.0006822	FAM135B	-	139211447	139578247	NM_015912
19	51507150	rs12461322	A	ADD	754	-0.2213	0.06487	-0.3484	-0.09412	-3.411	0.0006824	HIF3A	+	51492142	51538530	NM_152795
3	134798693	rs13098257	T	ADD	756	-0.1472	0.04315	-0.2317	-0.0626	-3.411	0.0006826	TOPBP1	-	134802138	134863427	NM_007027
8	1895262	rs6981540	G	ADD	743	0.227	0.06655	0.09655	0.3574	3.411	0.0006828	ARHGEF10	+	1759555	1894214	NM_014629
16	67138978	rs11075683	G	ADD	756	0.2032	0.05957	0.0864	0.3199	3.41	0.0006834	ZFP90	+	67131161	67158540	NM_133458
20	42202723	rs6031415	A	ADD	756	0.1498	0.04396	0.06362	0.236	3.407	0.000692	JPH2	-	42173750	42249632	NM_020433
4	141139217	rs4863717	G	ADD	754	-0.1433	0.04207	-0.2258	-0.06087	-3.407	0.0006925	MAML3	-	140856995	141294683	NM_018717
5	7988012	rs1532267	T	ADD	755	0.2107	0.06184	0.08947	0.3319	3.407	0.0006927	Intergenic
2	204863117	rs10171678	T	ADD	756	-0.1424	0.04182	-0.2244	-0.06045	-3.405	0.000696	Intergenic
8	139940650	rs12114311	C	ADD	756	0.1423	0.04179	0.0604	0.2242	3.405	0.0006963	COL22A1	-	139669659	139995418	NM_152888
9	86518803	rs2918626	T	ADD	754	-0.1403	0.04122	-0.2211	-0.05954	-3.404	0.0006983	NTRK2	+	86473285	86828325	NM_006180
8	144720335	rs11775744	A	ADD	692	-0.1824	0.05355	-0.2873	-0.07741	-3.405	0.000699	GSDMD	+	144706699	144716374	NM_001166237
8	144720335	rs11775744	A	ADD	692	-0.1824	0.05355	-0.2873	-0.07741	-3.405	0.000699	MROH6	-	144719505	144726071	NM_001100878
11	6219291	rs7129498	A	ADD	756	0.1792	0.05265	0.07602	0.2824	3.404	0.0006998	CNGA4	+	6216897	6222283	NM_001037329
10	7005313	rs2490684	T	ADD	756	0.1407	0.04134	0.05967	0.2217	3.403	0.0007011	Intergenic
9	107327881	rs2518112	T	ADD	756	-0.1491	0.04381	-0.235	-0.06322	-3.403	0.0007024	FSD1L	+	107250135	107348904	NM_001145313
3	188149155	rs16861329	T	ADD	756	-0.1994	0.0586	-0.3143	-0.08456	-3.403	0.0007024	ST6GAL1	+	188131008	188279035	NM_173216
8	63838655	rs10957236	T	ADD	755	0.1385	0.04072	0.05865	0.2183	3.4	0.0007083	NKAIN3	+	63324054	64066182	NM_173688
1	63229847	rs4915627	T	ADD	756	-0.1459	0.04292	-0.2301	-0.06181	-3.4	0.0007094	Intergenic
5	3555963	rs17686103	C	ADD	754	-0.1519	0.04468	-0.2395	-0.06433	-3.4	0.0007101	LOC285577	-	3470265	3589208	NR_033898
20	16724916	rs6044344	A	ADD	734	-0.1433	0.04213	-0.2258	-0.06067	-3.4	0.0007105	Intergenic
3	56492293	rs2035797	C	ADD	756	-0.144	0.04235	-0.227	-0.06096	-3.399	0.0007109	Intergenic
6	31718665	rs1052486	C	ADD	755	-0.1386	0.04079	-0.2186	-0.05867	-3.398	0.0007138	BAG6	-	31714783	31728456	NM_080703
9	23675236	rs10738679	C	ADD	750	0.1612	0.04742	0.06821	0.2541	3.398	0.0007139	ELAVL2	-	23680102	23816063	NM_004432
7	150982165	rs6964824	C	ADD	741	-0.1536	0.04521	-0.2422	-0.065	-3.398	0.0007158	PRKAG2	-	150884133	151205249	NM_016203
11	6200380	rs3750945	A	ADD	755	0.1695	0.04989	0.07171	0.2673	3.397	0.0007165	FAM160A2	-	6189139	6212517	NM_032127
20	45944006	rs976941	A	ADD	756	-0.1581	0.04653	-0.2493	-0.06687	-3.397	0.0007171	Intergenic
5	10841919	rs13155209	G	ADD	756	0.1368	0.04027	0.05784	0.2157	3.396	0.0007197	Intergenic
3	104251405	rs346881	C	ADD	756	0.2222	0.06547	0.09391	0.3505	3.394	0.0007239	Intergenic
4	121002632	rs6851091	A	ADD	756	0.1429	0.04214	0.06032	0.2255	3.391	0.0007318	Intergenic
13	100735374	rs9518364	A	ADD	753	0.1444	0.04257	0.06093	0.2278	3.391	0.0007329	NALCN	-	100504130	100866814	NM_052867
18	8622807	rs321665	G	ADD	754	0.1424	0.04199	0.06007	0.2247	3.391	0.000734	RAB12	+	8599442	8629380	NM_001025300
1	85138752	rs12023575	T	ADD	756	-0.1571	0.04638	-0.248	-0.06622	-3.388	0.000741	Intergenic
1	20802622	rs517483	G	ADD	753	-0.1765	0.05212	-0.2787	-0.07438	-3.387	0.0007435	CDA	+	20788030	20817987	NM_001785
3	197862147	rs1798629	T	ADD	754	-0.1487	0.0439	-0.2347	-0.06263	-3.387	0.0007445	LRRC33	+	197851052	197873271	NM_198565
2	137331835	rs13421832	A	ADD	755	0.191	0.05644	0.08043	0.3017	3.385	0.0007486	Intergenic
3	188494755	rs710474	T	ADD	756	-0.1504	0.04446	-0.2375	-0.06327	-3.383	0.0007536	MASP1	-	188416566	188492504	NM_001879
3	46540345	rs13093282	T	ADD	754	-0.2575	0.07613	-0.4067	-0.1083	-3.383	0.0007557	LRRC2	-	46531881	46583044	NM_024512
17	65814881	rs7225313	A	ADD	755	0.1426	0.04217	0.05993	0.2252	3.381	0.0007596	Intergenic
6	24213309	rs2328816	G	ADD	756	0.1742	0.05153	0.07321	0.2752	3.381	0.0007603	Intergenic
3	3129083	rs771958	G	ADD	756	0.1948	0.05764	0.08187	0.3078	3.38	0.0007613	IL5RA	-	3083007	3127058	NM_000564
18	27933920	rs593234	T	ADD	756	-0.1567	0.04637	-0.2476	-0.06585	-3.38	0.0007626	RNF138	+	27925815	27965522	NM_016271
9	21526423	rs12379721	C	ADD	756	-0.2794	0.08269	-0.4415	-0.1174	-3.379	0.000764	MIR31HG	-	21444266	21549697	NR_027054
5	106521249	rs10043242	C	ADD	722	0.1481	0.04382	0.06222	0.234	3.38	0.0007646	Intergenic
5	95109887	rs34896	A	ADD	756	0.1366	0.04042	0.05735	0.2158	3.379	0.0007659	RHOBTB3	+	95092605	95157827	NM_014899
18	28894187	rs4556865	G	ADD	756	-0.1695	0.05016	-0.2678	-0.07114	-3.378	0.0007674	CCDC178	-	28771363	29274683	NM_198995
8	22723667	rs12682168	G	ADD	755	-0.1692	0.05008	-0.2673	-0.07103	-3.378	0.0007674	PEBP4	-	22626709	22841366	NM_144962
3	151539617	rs9856161	C	ADD	756	-0.1861	0.05514	-0.2942	-0.07804	-3.375	0.0007752	Intergenic
9	3127117	rs662562	G	ADD	755	-0.1427	0.04229	-0.2256	-0.05984	-3.375	0.0007763	Intergenic
3	116319386	rs12639377	C	ADD	755	-0.199	0.05899	-0.3146	-0.08339	-3.374	0.0007801	ZBTB20	-	115539636	116348817	NM_015642
22	35573166	rs131838	T	ADD	756	-0.2309	0.06844	-0.365	-0.09675	-3.374	0.0007803	Intergenic
2	168678088	rs1448828	G	ADD	756	-0.1535	0.04551	-0.2427	-0.06432	-3.373	0.0007807	STK39	-	168518775	168812351	NM_013233
6	31951903	rs2736428	A	ADD	755	-0.1464	0.04341	-0.2315	-0.06135	-3.373	0.0007813	EHMT2	-	31955515	31973443	NM_006709
6	31951903	rs2736428	A	ADD	755	-0.1464	0.04341	-0.2315	-0.06135	-3.373	0.0007813	SLC44A4	-	31938948	31954802	NM_025257
1	11748131	rs12564559	C	ADD	756	-0.2242	0.06647	-0.3545	-0.09391	-3.373	0.0007825	Intergenic
11	21370736	rs11026063	G	ADD	756	0.1427	0.04231	0.05974	0.2256	3.372	0.000784	NELL1	+	20647692	21553805	NM_006157
9	137105231	rs9308281	T	ADD	756	0.1403	0.0416	0.05872	0.2218	3.371	0.0007865	OLFM1	+	137106909	137152851	NM_014279
13	54774514	rs7331970	T	ADD	754	-0.1513	0.04488	-0.2393	-0.06335	-3.371	0.0007866	Intergenic
7	150981195	rs4726081	G	ADD	756	-0.1513	0.04489	-0.2393	-0.06334	-3.371	0.0007876	PRKAG2	-	150884133	151205249	NM_016203
7	53327973	rs9690458	C	ADD	755	0.2762	0.08198	0.1156	0.4369	3.37	0.0007911	Intergenic
7	2466296	rs11768384	G	ADD	755	0.1398	0.0415	0.05847	0.2212	3.369	0.0007933	Intergenic
16	77081831	rs16947728	A	ADD	755	0.2086	0.06191	0.08721	0.3299	3.369	0.0007943	WWOX	+	76690827	77804065	NM_016373
10	109336546	rs1372188	T	ADD	755	0.2059	0.06112	0.08607	0.3257	3.368	0.0007959	Intergenic
15	91770899	rs17651488	G	ADD	756	-0.2424	0.072	-0.3835	-0.1013	-3.367	0.0007987	Intergenic
2	69612493	rs2276688	A	ADD	756	-0.2501	0.0743	-0.3957	-0.1045	-3.366	0.0008006	AAK1	-	69538630	69724481	NM_014911
8	131479067	rs4609234	G	ADD	756	0.1436	0.04268	0.05999	0.2273	3.366	0.0008028	ASAP1	-	131133532	131525088	NM_001247996
10	126495959	rs10901827	G	ADD	749	-0.2052	0.06097	-0.3247	-0.08569	-3.365	0.0008038	FAM175B	+	126480343	126515229	NM_032182
21	19124609	rs2825186	T	ADD	755	0.1914	0.05687	0.0799	0.3028	3.365	0.0008042	Intergenic
9	110122092	rs4978345	G	ADD	756	-0.1433	0.04262	-0.2269	-0.05981	-3.363	0.0008092	Intergenic
9	28802865	rs7852834	A	ADD	755	0.1402	0.0417	0.0585	0.222	3.363	0.0008105	LINGO2	-	27938083	29202998	NM_001258282
4	141138533	rs7656823	A	ADD	756	-0.1408	0.04189	-0.2229	-0.05869	-3.361	0.000816	MAML3	-	140856995	141294683	NM_018717
3	21250542	rs13326143	G	ADD	756	-0.1394	0.04148	-0.2207	-0.05812	-3.361	0.0008162	Intergenic
6	93215696	rs878519	A	ADD	756	0.2737	0.08146	0.1141	0.4334	3.36	0.0008181	Intergenic
8	131388051	rs7839155	A	ADD	723	-0.1352	0.04025	-0.2141	-0.05636	-3.36	0.0008197	ASAP1	-	131133532	131525088	NM_001247996
2	118294802	rs10166458	G	ADD	754	0.1449	0.04313	0.06037	0.2294	3.36	0.0008201	DDX18	+	118288724	118306423	NM_006773
7	93895354	rs10046552	C	ADD	756	-0.2031	0.06047	-0.3217	-0.08462	-3.359	0.0008208	COL1A2	+	93861808	93898480	NM_000089
11	91341832	rs1945869	T	ADD	755	-0.1519	0.04523	-0.2406	-0.06328	-3.359	0.0008214	Intergenic
12	129080563	rs708341	A	ADD	749	-0.1331	0.03962	-0.2107	-0.05544	-3.359	0.0008215	LOC100190940	-	129084309	129092840	NR_024457
20	55003352	rs6025288	G	ADD	755	-0.1355	0.04033	-0.2145	-0.05642	-3.359	0.0008221	Intergenic
1	55583803	rs207138	A	ADD	756	0.1409	0.04197	0.05864	0.2232	3.357	0.0008272	Intergenic
9	7508656	rs2381628	T	ADD	755	0.1672	0.04984	0.06952	0.2649	3.355	0.000834	Intergenic
14	93297849	rs10142053	T	ADD	756	0.1433	0.04272	0.05958	0.227	3.355	0.0008342	PRIMA1	-	93254396	93324519	NM_178013
8	131536501	rs10956526	G	ADD	756	0.1461	0.04355	0.06074	0.2314	3.355	0.0008346	Intergenic
7	136644553	rs322345	T	ADD	756	0.1879	0.05603	0.07813	0.2977	3.354	0.0008353	PTN	-	136562634	136679086	NM_002825
22	22164889	rs17543753	A	ADD	754	-0.1812	0.05401	-0.287	-0.07531	-3.354	0.0008355	Intergenic
8	63683970	rs2054531	A	ADD	756	0.1351	0.04031	0.05613	0.2141	3.353	0.0008407	NKAIN3	+	63324054	64066182	NM_173688
9	22910664	rs1017783	T	ADD	755	-0.1397	0.04167	-0.2213	-0.05801	-3.352	0.0008423	Intergenic
3	116467504	rs9853369	T	ADD	754	-0.2648	0.07899	-0.4196	-0.1099	-3.352	0.0008433	Intergenic
6	34239354	rs10947479	A	ADD	755	0.1353	0.04036	0.05616	0.2144	3.352	0.0008438	Intergenic
12	120377169	rs10849888	G	ADD	756	-0.1385	0.04134	-0.2195	-0.05749	-3.351	0.0008467	KDM2B	-	120351281	120503303	NM_032590
6	31705732	rs2242660	T	ADD	752	0.138	0.04117	0.05726	0.2187	3.351	0.0008467	PRRC2A	+	31696428	31713533	NM_080686
4	70759701	rs3775768	A	ADD	756	0.1556	0.04646	0.06452	0.2466	3.349	0.0008521	SULT1E1	-	70741518	70760459	NM_005420
1	228697648	rs853010	T	ADD	754	0.1653	0.04936	0.06854	0.262	3.349	0.0008531	Intergenic
8	69243634	rs1545066	T	ADD	756	-0.1544	0.04611	-0.2447	-0.06398	-3.348	0.0008558	PREX2	+	69027156	69306451	NM_024870
3	176716348	rs2112044	T	ADD	756	0.1558	0.04657	0.06453	0.2471	3.346	0.0008619	NAALADL2	+	176059804	177006122	NM_207015
3	126359447	rs16836571	G	ADD	736	0.2684	0.08023	0.1111	0.4256	3.345	0.0008645	SLC12A8	-	126284169	126414299	NM_024628
8	16802532	rs11780291	T	ADD	755	0.1781	0.05328	0.07364	0.2825	3.342	0.0008732	Intergenic
4	168144821	rs2558133	T	ADD	753	0.1575	0.04714	0.06511	0.2499	3.341	0.0008756	SPOCK3	-	167891110	168392316	NM_016950
2	157991545	rs155615	T	ADD	756	0.2089	0.06255	0.08634	0.3315	3.34	0.0008784	CYTIP	-	157979376	158008850	NM_004288
3	5497945	rs2565612	C	ADD	755	0.1735	0.05195	0.0717	0.2753	3.34	0.0008787	Intergenic
7	151015436	rs4726084	A	ADD	753	-0.1727	0.05171	-0.2741	-0.07135	-3.34	0.0008801	PRKAG2	-	150884133	151205249	NM_016203
9	26828065	rs7871868	C	ADD	753	-0.2498	0.0748	-0.3964	-0.1032	-3.34	0.0008803	CAAP1	-	26830682	26882826	NM_024828
1	85143853	rs4907110	T	ADD	756	-0.1415	0.04236	-0.2245	-0.05844	-3.34	0.0008805	Intergenic
5	20284139	rs10071248	C	ADD	756	0.1414	0.04234	0.05837	0.2243	3.339	0.0008836	Intergenic
1	228684694	rs200157	C	ADD	750	0.1415	0.04238	0.05842	0.2246	3.338	0.0008846	Intergenic
11	122939272	rs1628021	T	ADD	756	0.1973	0.05912	0.08145	0.3132	3.338	0.0008865	GRAMD1B	+	122901737	122998728	NM_020716
9	15976716	rs1927702	C	ADD	755	0.1347	0.04038	0.05554	0.2138	3.336	0.0008934	Intergenic
1	244164607	rs7355113	C	ADD	755	0.2337	0.07006	0.09633	0.371	3.335	0.0008955	SMYD3	-	243979264	244737267	NM_001167740
2	19126150	rs2346567	G	ADD	756	0.2267	0.068	0.09344	0.36	3.334	0.0008977	Intergenic
18	70294366	rs9319907	T	ADD	756	-0.1358	0.04075	-0.2157	-0.05598	-3.334	0.0008992	Intergenic
11	21357874	rs4244544	G	ADD	756	-0.1421	0.04262	-0.2256	-0.05854	-3.333	0.0009002	NELL1	+	20647692	21553805	NM_006157
18	38153544	rs1461707	C	ADD	756	0.1458	0.04378	0.06002	0.2316	3.331	0.0009073	LOC284260	+	38020630	38525387	NR_046174
9	76444154	rs11144032	G	ADD	747	-0.1339	0.04021	-0.2127	-0.0551	-3.33	0.0009108	RORB	+	76302071	76491937	NM_006914
16	86981260	rs4782515	T	ADD	740	-0.1414	0.04245	-0.2246	-0.05816	-3.33	0.0009113	Intergenic
9	37714195	rs10814609	G	ADD	756	-0.1428	0.04289	-0.2269	-0.05875	-3.33	0.0009114	FRMPD1	+	37641051	37736901	NM_014907
10	81695413	rs7078012	T	ADD	755	0.1801	0.05411	0.07408	0.2862	3.329	0.000914	SFTPD	-	81687475	81698841	NM_003019
4	70759585	rs4149527	A	ADD	755	0.1548	0.04651	0.06367	0.246	3.329	0.0009143	SULT1E1	-	70741518	70760459	NM_005420
1	74084554	rs2792073	G	ADD	756	0.1412	0.04241	0.05806	0.2243	3.329	0.0009143	Intergenic
12	18443078	rs11044075	G	ADD	756	0.2051	0.06161	0.08432	0.3258	3.329	0.0009157	PIK3C2G	+	18305740	18692619	NM_004570
19	56457765	rs1697566	C	ADD	753	-0.1393	0.04184	-0.2213	-0.05726	-3.328	0.0009163	SIGLECL1	+	56446143	56464394	NR_102324
1	244156434	rs6426327	G	ADD	756	0.1803	0.05417	0.0741	0.2864	3.328	0.000918	SMYD3	-	243979264	244737267	NM_001167740
2	129108715	rs1595400	C	ADD	756	-0.2372	0.07128	-0.3769	-0.09747	-3.327	0.0009196	Intergenic
9	93141983	rs10991892	G	ADD	756	-0.2453	0.07372	-0.3898	-0.1008	-3.327	0.0009201	AUH	-	93015917	93164027	NM_001698
8	5508780	rs6991017	C	ADD	755	0.1735	0.05215	0.07126	0.2757	3.326	0.000923	Intergenic
3	55557840	rs1795632	C	ADD	756	-0.1362	0.04096	-0.2165	-0.05595	-3.326	0.0009242	ERC2	-	55517375	56477431	NM_015576
12	4901851	rs4766312	C	ADD	753	0.1602	0.04816	0.06577	0.2545	3.326	0.000925	KCNA1	+	4889333	4897683	NM_000217
9	16002046	rs2987081	C	ADD	754	0.1354	0.04074	0.05561	0.2153	3.325	0.0009273	Intergenic
7	18944178	rs1034805	T	ADD	756	-0.1448	0.04355	-0.2301	-0.05943	-3.324	0.0009289	Intergenic
9	7509263	rs7466961	G	ADD	756	0.152	0.04574	0.06239	0.2417	3.324	0.0009302	Intergenic
6	91550003	rs7775444	A	ADD	754	0.1674	0.05037	0.06871	0.2662	3.324	0.0009308	Intergenic
22	45934895	rs754890	A	ADD	755	0.1918	0.05773	0.0787	0.305	3.323	0.0009328	TBC1D22A	+	45537181	45950006	NM_014346
16	48078809	rs193908	C	ADD	756	0.1425	0.04291	0.05844	0.2266	3.322	0.0009376	ZNF423	-	48082015	48449331	NM_001271620
2	19110421	rs6751810	C	ADD	755	0.232	0.06987	0.09507	0.369	3.321	0.0009417	Intergenic
17	74868610	rs12944016	G	ADD	755	-0.2128	0.0641	-0.3385	-0.08721	-3.321	0.0009418	RBFOX3	-	74597021	75023825	NM_001082575
4	6913032	rs10006395	T	ADD	756	-0.1676	0.05049	-0.2666	-0.06869	-3.32	0.0009421	KIAA0232	+	6835359	6936800	NM_014743
16	84962089	rs7186248	A	ADD	754	-0.1392	0.04192	-0.2214	-0.05702	-3.32	0.0009433	Intergenic
8	16044606	rs17484273	A	ADD	753	-0.1494	0.045	-0.2376	-0.06121	-3.32	0.0009437	MSR1	-	16009757	16094671	NM_138715
4	102293157	rs1405688	C	ADD	755	0.1939	0.05842	0.07945	0.3084	3.32	0.000944	PPP3CA	-	102163609	102487651	NM_000944
3	133402173	rs9289423	T	ADD	753	-0.1516	0.04569	-0.2412	-0.06209	-3.319	0.0009474	Intergenic
2	37866318	rs934222	A	ADD	756	0.1718	0.05177	0.07034	0.2733	3.319	0.0009476	Intergenic
8	131490763	rs5027392	T	ADD	756	0.1408	0.04243	0.05765	0.224	3.319	0.0009483	ASAP1	-	131133532	131525088	NM_001247996
3	56423203	rs11925715	T	ADD	755	-0.1652	0.04979	-0.2627	-0.06757	-3.317	0.0009538	ERC2	-	55517375	56477431	NM_015576
9	13995286	rs7018953	A	ADD	756	-0.1344	0.04053	-0.2138	-0.05493	-3.315	0.0009603	Intergenic
10	124867438	rs12411348	T	ADD	752	-0.1577	0.04757	-0.2509	-0.06446	-3.315	0.0009607	Intergenic
5	71577959	rs2289279	G	ADD	756	0.1966	0.05935	0.08024	0.3129	3.312	0.0009711	MRPS27	-	71550991	71651840	NM_015084
10	68284846	rs10997419	C	ADD	754	-0.134	0.04046	-0.2133	-0.05469	-3.312	0.0009717	CTNNA3	-	67349730	69125955	NM_013266
15	58745528	rs1632660	T	ADD	720	0.1663	0.05023	0.06789	0.2648	3.312	0.0009745	RORA	-	58567774	59308794	NM_134261
22	35563269	rs713953	C	ADD	744	-0.2348	0.07092	-0.3738	-0.0958	-3.311	0.0009757	Intergenic
3	116422200	rs747988	T	ADD	750	-0.1577	0.04764	-0.2511	-0.06432	-3.31	0.0009784	Intergenic
18	38149629	rs1461705	T	ADD	756	0.1362	0.04117	0.05551	0.2169	3.308	0.0009834	LOC284260	+	38020630	38525387	NR_046174
11	117358823	rs4936414	C	ADD	754	0.1491	0.04507	0.06076	0.2374	3.308	0.0009843	IL10RA	+	117362315	117377408	NR_026691
4	130826247	rs4864109	G	ADD	754	-0.1584	0.0479	-0.2523	-0.06455	-3.308	0.0009861	Intergenic
16	61768162	rs12928942	C	ADD	756	0.1448	0.04377	0.05897	0.2305	3.307	0.0009868	Intergenic
2	3686983	rs1965732	G	ADD	756	0.1351	0.04086	0.05504	0.2152	3.307	0.0009875	ALLC	+	3683660	3728135	NM_018436
2	129178076	rs2405985	G	ADD	756	0.1347	0.04073	0.05486	0.2145	3.307	0.0009886	Intergenic
8	126118625	rs2272682	G	ADD	753	0.2575	0.07786	0.1049	0.4101	3.307	0.0009891	KIAA0196	-	126105684	126173243	NM_014846
3	69749810	rs6773506	C	ADD	752	0.1315	0.03976	0.05353	0.2094	3.306	0.0009915	Intergenic
5	9018550	rs10040864	A	ADD	747	0.1536	0.04647	0.06251	0.2446	3.305	0.000995	Intergenic
3	134874881	rs11713248	C	ADD	754	-0.1651	0.04995	-0.263	-0.06718	-3.305	0.0009952	Intergenic
9	7470472	rs2986278	G	ADD	756	0.1397	0.04228	0.05686	0.2226	3.305	0.0009955	Intergenic
2	122263680	rs7573614	A	ADD	756	-0.1888	0.05713	-0.3008	-0.07683	-3.305	0.0009955	Intergenic
8	102467091	rs7002389	A	ADD	755	0.1565	0.04735	0.06368	0.2493	3.305	0.0009957	Intergenic
20	26098067	rs1937065	C	ADD	753	0.2032	0.06151	0.08269	0.3238	3.304	0.0009976	Intergenic
2	220842523	rs10498074	T	ADD	755	-0.2249	0.06805	-0.3582	-0.09147	-3.304	0.0009983	Intergenic
22	44306988	rs136740	G	ADD	716	0.2115	0.06401	0.08606	0.337	3.304	0.0009994	FBLN1	+	44277382	44375678	NM_006486
17	73775501	rs6501186	T	ADD	748	-0.1374	0.04161	-0.219	-0.05589	-3.303	0.001002	LOC100996291	-	73769024	73786168	NR_073178
4	70758859	rs3775770	A	ADD	756	0.1534	0.04647	0.06237	0.2445	3.302	0.001004	SULT1E1	-	70741518	70760459	NM_005420
18	40994089	rs17811837	A	ADD	754	-0.2434	0.07374	-0.388	-0.09892	-3.301	0.001008	Intergenic
5	164865334	rs4868929	A	ADD	755	0.3133	0.09489	0.1273	0.4993	3.301	0.001008	Intergenic
2	42934943	rs10169957	A	ADD	754	0.1502	0.04552	0.06103	0.2395	3.301	0.00101	Intergenic
9	36894769	rs7031673	G	ADD	756	0.1383	0.0419	0.05615	0.2204	3.3	0.001012	PAX5	-	36828530	37024476	NM_016734
13	70742696	rs2325406	A	ADD	755	-0.1973	0.05977	-0.3144	-0.08011	-3.3	0.001012	Intergenic
15	30913746	rs1258767	C	ADD	756	-0.1646	0.04987	-0.2623	-0.06682	-3.3	0.001013	FMN1	-	30845036	31274226	NM_001277313
21	19138592	rs7278870	A	ADD	756	0.1885	0.05712	0.07652	0.3004	3.3	0.001014	Intergenic
2	32942048	rs6759807	C	ADD	755	-0.2009	0.06088	-0.3202	-0.08154	-3.299	0.001015	LINC00486	+	32904013	33007710	NR_027098
3	123837482	rs12489170	A	ADD	744	-0.1967	0.05961	-0.3135	-0.07984	-3.299	0.001016	PARP15	+	123779138	123838226	NM_001113523
8	70513433	rs769032	T	ADD	755	-0.2187	0.06631	-0.3487	-0.08877	-3.299	0.001017	Intergenic
2	70061007	rs1986601	C	ADD	756	0.1371	0.04156	0.05561	0.2185	3.298	0.00102	PCBP1-AS1	-	70042898	70167651	NR_033872
1	245459765	rs12145632	C	ADD	756	-0.1923	0.0583	-0.3065	-0.07801	-3.298	0.00102	Intergenic
5	82812057	rs6867396	A	ADD	756	0.2881	0.08737	0.1168	0.4593	3.297	0.001024	VCAN	+	82803248	82913878	NM_004385
8	136799423	rs12675240	T	ADD	755	-0.1977	0.05996	-0.3152	-0.08014	-3.296	0.001025	Intergenic
2	118291938	rs6737733	T	ADD	755	0.1422	0.04314	0.05764	0.2267	3.296	0.001027	DDX18	+	118288724	118306423	NM_006773
16	7691594	rs11644659	G	ADD	752	-0.1511	0.04586	-0.241	-0.0612	-3.295	0.001032	RBFOX1	+	6009132	7703341	NM_018723
1	38931687	rs17484306	C	ADD	756	0.2473	0.07508	0.1002	0.3945	3.294	0.001032	Intergenic
12	25319229	rs4528424	C	ADD	732	-0.1377	0.04178	-0.2196	-0.05578	-3.295	0.001032	Intergenic
20	8890954	rs6086714	A	ADD	754	0.1343	0.04078	0.05442	0.2143	3.295	0.001032	Intergenic
2	42959781	rs4594497	A	ADD	746	0.1581	0.048	0.06405	0.2522	3.294	0.001034	Intergenic
5	11232193	rs13179953	C	ADD	754	-0.1394	0.04233	-0.2224	-0.05643	-3.293	0.001037	CTNND2	-	11024951	11957110	NM_001332
5	103544702	rs4558959	T	ADD	726	0.1337	0.0406	0.05414	0.2133	3.294	0.001038	Intergenic
6	31040288	rs2844697	A	ADD	754	0.1376	0.0418	0.05571	0.2195	3.293	0.001039	Intergenic
15	55771167	rs4774980	A	ADD	755	0.1843	0.05601	0.07454	0.2941	3.291	0.001046	GCOM1	+	55671393	55797047	NM_001018090
11	131354134	rs11222856	A	ADD	755	0.1446	0.04393	0.05846	0.2307	3.291	0.001046	NTM	+	130745580	131711926	NM_001048209
1	63401236	rs4269797	C	ADD	754	-0.1773	0.0539	-0.283	-0.07168	-3.29	0.001049	LINC00466	-	63397341	63555489	NR_038252
2	141065182	rs693474	A	ADD	752	0.1443	0.04387	0.05835	0.2303	3.29	0.001049	LRP1B	-	140705465	142605740	NM_018557
9	22318194	rs7871143	T	ADD	752	0.2009	0.06108	0.08122	0.3206	3.29	0.00105	Intergenic
10	126336593	rs1006368	A	ADD	755	-0.1967	0.0598	-0.3139	-0.07947	-3.289	0.001053	FAM53B	-	126297852	126422920	NM_014661
1	63359561	rs7526034	T	ADD	756	-0.1959	0.05958	-0.3127	-0.07912	-3.288	0.001056	Intergenic
5	82247794	rs394431	C	ADD	756	-0.1653	0.05028	-0.2639	-0.06676	-3.288	0.001057	Intergenic
7	70215692	rs847725	G	ADD	750	0.1476	0.0449	0.05961	0.2356	3.288	0.001058	Intergenic
6	31691134	rs2844475	T	ADD	756	-0.1376	0.04187	-0.2197	-0.05554	-3.286	0.001062	AIF1	+	31690972	31692777	NM_004847
14	64000385	rs745686	G	ADD	727	0.1388	0.04223	0.05604	0.2216	3.287	0.001062	AKAP5	+	64001969	64010974	NM_004857
14	64000385	rs745686	G	ADD	727	0.1388	0.04223	0.05604	0.2216	3.287	0.001062	MTHFD1	+	63924511	63996478	NM_005956
4	130901037	rs17050638	C	ADD	755	-0.1603	0.04878	-0.2559	-0.06471	-3.286	0.001062	Intergenic
2	103433607	rs266064	C	ADD	752	-0.1558	0.04742	-0.2488	-0.0629	-3.286	0.001062	Intergenic
10	30614687	rs2990498	T	ADD	755	-0.177	0.05386	-0.2826	-0.07144	-3.286	0.001062	Intergenic
9	22899498	rs1381922	A	ADD	756	-0.1351	0.04111	-0.2157	-0.05451	-3.286	0.001064	Intergenic
17	65808380	rs1606656	C	ADD	755	-0.1336	0.04065	-0.2132	-0.05389	-3.286	0.001065	Intergenic
1	38939693	rs1930578	T	ADD	755	0.2468	0.07514	0.09956	0.3941	3.285	0.001067	Intergenic
11	76937083	rs1540181	A	ADD	756	-0.1573	0.04791	-0.2512	-0.06341	-3.284	0.001072	Intergenic
6	31969120	rs2844457	A	ADD	733	-0.1453	0.04425	-0.232	-0.05853	-3.283	0.001078	C2	+	31973540	32021428	NR_073063
6	31969120	rs2844457	A	ADD	733	-0.1453	0.04425	-0.232	-0.05853	-3.283	0.001078	EHMT2	-	31955515	31973443	NM_006709
6	29996478	rs28360007	G	ADD	746	0.2174	0.06623	0.08758	0.3472	3.282	0.001078	HCG4B	-	30000347	30001407	NR_001317
2	167189234	rs1584276	T	ADD	755	-0.136	0.04145	-0.2173	-0.05478	-3.282	0.00108	Intergenic
3	107186630	rs3898308	A	ADD	755	0.1895	0.05776	0.07634	0.3027	3.282	0.00108	Intergenic
1	167090735	rs169266	A	ADD	753	-0.1375	0.04189	-0.2196	-0.05536	-3.281	0.001081	Intergenic
8	134640800	rs2978062	C	ADD	755	0.1762	0.05371	0.07097	0.2815	3.281	0.001082	ST3GAL1	-	134536272	134653365	NM_173344
2	149508356	rs9711441	G	ADD	756	0.2181	0.06649	0.08781	0.3485	3.281	0.001084	KIF5C	+	149349261	149591519	NM_004522
9	70272697	rs11792137	T	ADD	712	0.3108	0.09475	0.1251	0.4966	3.281	0.001086	PGM5	+	70161634	70335797	NM_021965
17	65802728	rs6501384	T	ADD	748	0.1409	0.04295	0.05668	0.225	3.28	0.001088	Intergenic
1	110968762	rs2131562	C	ADD	756	0.1606	0.04898	0.06459	0.2566	3.279	0.00109	KCNA2	-	110937724	110975619	NM_001204269
1	152900137	rs1876304	A	ADD	756	-0.1601	0.04881	-0.2557	-0.06438	-3.279	0.00109	Intergenic
7	123584877	rs6947191	A	ADD	755	0.171	0.05216	0.0688	0.2733	3.279	0.00109	Intergenic
1	244157441	rs2275312	C	ADD	756	0.2214	0.06753	0.08903	0.3538	3.278	0.001092	SMYD3	-	243979264	244737267	NM_001167740
5	56835202	rs10471439	T	ADD	753	0.2636	0.08043	0.1059	0.4212	3.277	0.001097	Intergenic
14	94122716	rs2069966	C	ADD	756	0.1798	0.05487	0.07226	0.2874	3.277	0.001098	SERPINA5	+	94117458	94129210	NM_000624
3	116552087	rs6809037	T	ADD	754	-0.1956	0.0597	-0.3126	-0.0786	-3.277	0.001099	Intergenic
17	23155453	rs2779251	A	ADD	750	-0.1848	0.05643	-0.2954	-0.07424	-3.276	0.001103	NOS2	-	23107918	23151682	NM_000625
5	10847152	rs1010574	C	ADD	751	0.1326	0.04048	0.05326	0.2119	3.276	0.001103	Intergenic
8	139941879	rs17740495	C	ADD	754	0.2303	0.07032	0.09251	0.3682	3.275	0.001104	COL22A1	-	139669659	139995418	NM_152888
6	93247355	rs9353916	C	ADD	751	-0.1408	0.043	-0.2251	-0.05656	-3.275	0.001105	Intergenic
8	72605651	rs724066	G	ADD	756	-0.1752	0.05352	-0.2801	-0.07035	-3.274	0.001107	Intergenic
3	74828489	rs6770829	A	ADD	731	0.3014	0.09206	0.121	0.4818	3.274	0.001111	Intergenic
1	213911770	rs7548730	C	ADD	755	-0.1462	0.04468	-0.2338	-0.05868	-3.273	0.001112	USH2A	-	213862858	214663361	NM_206933
3	165852100	rs1390044	A	ADD	756	0.1409	0.04304	0.05652	0.2252	3.273	0.001113	Intergenic
3	55549978	rs1167241	C	ADD	750	-0.1337	0.04085	-0.2138	-0.05364	-3.273	0.001114	ERC2	-	55517375	56477431	NM_015576
11	6207698	rs1876826	A	ADD	756	0.157	0.04796	0.06297	0.251	3.273	0.001114	FAM160A2	-	6189139	6212517	NM_032127
10	122714220	rs7914796	G	ADD	755	-0.1647	0.05031	-0.2633	-0.06605	-3.273	0.001114	MIR5694	+	122334580	122796848	NR_049879
15	25717895	rs1874835	T	ADD	753	0.201	0.06143	0.08065	0.3214	3.273	0.001114	OCA2	-	25673615	26018053	NM_000275
5	103547741	rs6892281	A	ADD	753	-0.1287	0.03934	-0.2058	-0.05163	-3.272	0.001115	Intergenic
13	45344261	rs872699	C	ADD	753	0.1375	0.04202	0.05511	0.2198	3.271	0.001119	Intergenic
2	6409889	rs6712182	C	ADD	756	0.1319	0.04032	0.05284	0.2109	3.27	0.001123	Intergenic
10	109273312	rs12769559	T	ADD	707	0.2068	0.06323	0.08288	0.3308	3.271	0.001125	Intergenic
15	97374040	rs4966058	T	ADD	731	-0.2426	0.0742	-0.388	-0.09716	-3.269	0.001128	Intergenic
14	73772002	rs11845833	A	ADD	756	-0.1377	0.04213	-0.2203	-0.05513	-3.269	0.00113	VSX2	+	73775927	73799194	NM_182894
17	40525948	rs2239920	A	ADD	754	0.1338	0.04096	0.05356	0.2141	3.268	0.001134	NMT1	+	40494205	40541908	NM_021079
4	102320175	rs2850983	G	ADD	755	0.1566	0.04794	0.06269	0.2506	3.268	0.001134	PPP3CA	-	102163609	102487651	NM_000944
8	15662288	rs1421240	C	ADD	755	0.1294	0.03959	0.05178	0.207	3.268	0.001134	TUSC3	+	15441966	15668529	NM_006765
12	18437501	rs11044070	A	ADD	756	0.2009	0.06148	0.08038	0.3214	3.267	0.001135	PIK3C2G	+	18305740	18692619	NM_004570
2	137225014	rs1896477	T	ADD	752	-0.1853	0.05671	-0.2965	-0.07415	-3.267	0.001135	Intergenic
20	26061643	rs6115535	G	ADD	756	0.1966	0.06017	0.07866	0.3145	3.267	0.001135	Intergenic
16	9262412	rs2965899	T	ADD	756	-0.1963	0.06008	-0.3141	-0.07854	-3.267	0.001136	Intergenic
7	67472274	rs12154251	A	ADD	756	0.2232	0.06834	0.0892	0.3571	3.265	0.001144	Intergenic
9	121110650	rs10818297	T	ADD	756	0.2406	0.07371	0.09617	0.3851	3.265	0.001146	DBC1	-	120968728	121171560	NM_014618
8	49226700	rs10112655	G	ADD	756	0.1817	0.05566	0.07259	0.2908	3.264	0.001148	Intergenic
10	17131299	rs2130806	T	ADD	756	-0.1841	0.05643	-0.2947	-0.07353	-3.263	0.001152	CUBN	-	16905970	17211822	NM_001081
17	65826901	rs11868369	A	ADD	756	0.1599	0.04901	0.06387	0.256	3.263	0.001152	Intergenic
10	11141632	rs6602475	T	ADD	754	-0.1614	0.04948	-0.2584	-0.06446	-3.263	0.001153	CELF2	+	11087264	11418678	NM_001025077
5	172112189	rs6872156	A	ADD	756	0.1625	0.0498	0.06489	0.2601	3.263	0.001153	Intergenic
4	182644400	rs892860	A	ADD	752	0.1398	0.04283	0.05581	0.2237	3.263	0.001153	Intergenic
20	42190914	rs6031407	A	ADD	756	0.1357	0.04161	0.0542	0.2173	3.263	0.001154	JPH2	-	42173750	42249632	NM_020433
4	39292943	rs12512211	G	ADD	756	-0.1365	0.04185	-0.2185	-0.0545	-3.262	0.001155	SMIM14	-	39228940	39316876	NM_174921
2	18155682	rs2345493	T	ADD	755	0.1573	0.04822	0.06281	0.2518	3.262	0.001155	Intergenic
10	56348135	rs17512098	C	ADD	755	-0.2279	0.06987	-0.3649	-0.09099	-3.262	0.001156	Intergenic
9	22760886	rs10811771	G	ADD	756	-0.1356	0.04157	-0.217	-0.0541	-3.261	0.001159	FLJ35282	+	22636198	22814212	NR_038977
17	74691925	rs6501286	T	ADD	744	0.1355	0.04154	0.05404	0.2169	3.261	0.001162	RBFOX3	-	74597021	75023825	NM_001082575
2	201333063	rs1001250	A	ADD	755	0.1348	0.04135	0.05376	0.2158	3.26	0.001163	AOX2P	+	201268690	201367186	NR_001557
9	124280447	rs10818700	A	ADD	754	0.1963	0.06021	0.0783	0.3143	3.26	0.001163	OR1J1	-	124279057	124280026	NM_001004451
18	63695572	rs561038	G	ADD	756	-0.1444	0.04429	-0.2312	-0.05756	-3.26	0.001166	LOC643542	+	63334762	63717836	NR_033921
8	63571842	rs13255137	T	ADD	756	0.2621	0.08043	0.1045	0.4198	3.259	0.001168	NKAIN3	+	63324054	64066182	NM_173688
16	9930220	rs11074502	C	ADD	756	-0.1449	0.04446	-0.232	-0.05775	-3.259	0.001169	GRIN2A	-	9754765	10184112	NM_000833
9	7582407	rs3852399	T	ADD	729	0.2029	0.06226	0.0809	0.325	3.259	0.001169	Intergenic
12	102238554	rs7294776	A	ADD	756	0.2214	0.06795	0.08824	0.3546	3.259	0.00117	C12orf42	-	102219862	102413879	NM_001099336
14	71550613	rs758235	T	ADD	756	0.1905	0.05846	0.0759	0.305	3.258	0.001171	RGS6	+	71468569	72102991	NM_001204423
1	176171084	rs531468	A	ADD	716	-0.2515	0.07719	-0.4028	-0.1002	-3.259	0.001173	SEC16B	-	176164864	176205673	NM_033127
9	119150111	rs12552343	A	ADD	754	0.1502	0.0461	0.05981	0.2405	3.257	0.001176	ASTN2	-	118227324	119217138	NM_014010
9	26775338	rs10812464	G	ADD	756	-0.2475	0.07598	-0.3964	-0.09855	-3.257	0.001177	Intergenic
9	2003580	rs4741636	C	ADD	755	0.1342	0.0412	0.05342	0.2149	3.257	0.001178	SMARCA2	+	2005341	2183623	NM_003070
10	82372533	rs12219619	G	ADD	752	0.2442	0.07502	0.0972	0.3913	3.256	0.001182	SH2D4B	+	82287637	82396296	NM_207372
3	135526678	rs11917363	C	ADD	756	0.1579	0.0485	0.06284	0.253	3.256	0.001182	Intergenic
3	135526112	rs7636249	T	ADD	756	0.1579	0.0485	0.06284	0.253	3.256	0.001182	Intergenic
8	131930543	rs16904375	A	ADD	753	0.2384	0.07322	0.09487	0.3819	3.256	0.001183	ADCY8	-	131861728	132122017	NM_001115
2	45261773	rs6720296	A	ADD	751	-0.1324	0.04066	-0.212	-0.05267	-3.256	0.001183	UNQ6975	-	45254983	45335584	NR_033831
3	146510817	rs9878196	A	ADD	755	-0.2214	0.06803	-0.3548	-0.08811	-3.255	0.001184	Intergenic
7	101897895	rs12533649	G	ADD	752	-0.1405	0.04316	-0.2251	-0.05588	-3.255	0.001186	LRWD1	+	101892394	101900617	NM_152892
7	101897895	rs12533649	G	ADD	752	-0.1405	0.04316	-0.2251	-0.05588	-3.255	0.001186	MIR4467	+	101898920	101898983	NR_039677
7	101897895	rs12533649	G	ADD	752	-0.1405	0.04316	-0.2251	-0.05588	-3.255	0.001186	MIR5090	+	101893193	101893278	NR_049813
7	101897895	rs12533649	G	ADD	752	-0.1405	0.04316	-0.2251	-0.05588	-3.255	0.001186	POLR2J	-	101900552	101906386	NM_006234
2	8359699	rs10174949	A	ADD	756	0.1462	0.04493	0.05816	0.2343	3.254	0.001187	LINC00299	-	8065351	8386000	NR_034135
5	172087612	rs2662233	G	ADD	756	-0.1517	0.0466	-0.243	-0.06033	-3.254	0.001187	Intergenic
6	23788931	rs9466899	A	ADD	755	-0.1489	0.04575	-0.2385	-0.05921	-3.254	0.001189	Intergenic
3	72650728	rs9811139	C	ADD	756	0.2397	0.07369	0.0953	0.3842	3.253	0.001192	Intergenic
9	28810060	rs984168	A	ADD	754	0.1332	0.04097	0.05292	0.2135	3.252	0.001199	LINGO2	-	27938083	29202998	NM_001258282
16	85249050	rs428030	A	ADD	756	0.2287	0.07035	0.09085	0.3666	3.251	0.0012	Intergenic
6	37638433	rs9380681	C	ADD	756	-0.1456	0.04479	-0.2334	-0.05784	-3.251	0.0012	Intergenic
3	134878821	rs7349558	C	ADD	754	-0.1612	0.04957	-0.2583	-0.06401	-3.251	0.001201	Intergenic
1	76619352	rs9437435	C	ADD	754	-0.1332	0.04096	-0.2135	-0.05288	-3.251	0.001202	ST6GALNAC3	+	76312976	76869257	NM_152996
1	70933429	rs2820549	G	ADD	754	0.1283	0.03947	0.0509	0.2056	3.25	0.001207	Intergenic
2	147480072	rs11684620	C	ADD	754	0.2376	0.07317	0.09423	0.3811	3.248	0.001215	Intergenic
9	15885806	rs1169479	C	ADD	756	0.1332	0.04101	0.05279	0.2135	3.247	0.001217	CCDC171	+	15543096	15961897	NM_173550
14	71483130	rs4899406	T	ADD	756	0.2278	0.07015	0.0903	0.3653	3.247	0.001218	RGS6	+	71468569	72102991	NM_001204423
3	113276647	rs10511304	A	ADD	756	-0.1776	0.05469	-0.2848	-0.07039	-3.247	0.001218	TMPRSS7	+	113241154	113282806	NR_026734
16	77936137	rs8059875	C	ADD	755	0.1347	0.04147	0.05337	0.2159	3.247	0.001219	Intergenic
11	77013630	rs2013296	C	ADD	749	-0.1521	0.04686	-0.244	-0.06029	-3.246	0.001221	CLNS1A	-	77004843	77026499	NM_001293
5	26901834	rs11954115	C	ADD	753	0.305	0.09394	0.1208	0.4891	3.246	0.001221	Intergenic
6	43919246	rs9369426	T	ADD	756	-0.1788	0.05509	-0.2868	-0.07086	-3.246	0.001222	Intergenic
12	52195106	rs11170567	T	ADD	745	-0.267	0.08226	-0.4282	-0.1057	-3.245	0.001226	ATF7	-	52187906	52306466	NR_073163
12	52195106	rs11170567	T	ADD	745	-0.267	0.08226	-0.4282	-0.1057	-3.245	0.001226	LOC100652999	+	52194034	52197661	NR_046221
18	32811274	rs9304167	T	ADD	752	0.144	0.04439	0.05704	0.231	3.245	0.001228	KIAA1328	+	32663077	33059286	NM_020776
10	80867630	rs7097743	T	ADD	755	0.1477	0.04552	0.05848	0.2369	3.245	0.001228	ZCCHC24	-	80812088	80875389	NM_153367
2	137368148	rs548794	G	ADD	755	0.1444	0.0445	0.05716	0.2316	3.245	0.001229	Intergenic
1	156562253	rs10797007	G	ADD	756	0.1423	0.04386	0.05632	0.2283	3.244	0.00123	CD1B	-	156564363	156567945	NM_001764
1	82904988	rs1433761	C	ADD	738	0.1293	0.03989	0.05107	0.2075	3.24	0.001249	Intergenic
6	114142838	rs2588026	C	ADD	755	-0.1742	0.05376	-0.2795	-0.0688	-3.24	0.001249	Intergenic
10	124871492	rs10794595	T	ADD	756	0.1363	0.04209	0.05384	0.2188	3.239	0.001251	Intergenic
1	84617956	rs315515	A	ADD	755	0.1388	0.04285	0.05482	0.2228	3.239	0.001252	UOX	-	84603228	84636164	NR_003927
18	46400046	rs3867257	G	ADD	756	0.1593	0.04921	0.06284	0.2558	3.237	0.001262	MAPK4	+	46340481	46512194	NM_002747
9	89107167	rs17472787	G	ADD	755	0.169	0.05223	0.06669	0.2714	3.237	0.001262	Intergenic
5	144324884	rs248008	A	ADD	745	0.1507	0.04657	0.05946	0.242	3.237	0.001263	Intergenic
18	32769398	rs11665174	A	ADD	756	0.1435	0.04434	0.05659	0.2304	3.236	0.001265	KIAA1328	+	32663077	33059286	NM_020776
18	32786036	rs9789231	C	ADD	756	0.1435	0.04434	0.05659	0.2304	3.236	0.001265	KIAA1328	+	32663077	33059286	NM_020776
8	1880249	rs999545	G	ADD	756	-0.136	0.04203	-0.2183	-0.0536	-3.235	0.001268	ARHGEF10	+	1759555	1894214	NM_014629
13	64233473	rs7999179	A	ADD	756	0.1351	0.04176	0.05323	0.2169	3.235	0.001271	Intergenic
13	54542925	rs2316640	C	ADD	756	-0.1592	0.04922	-0.2557	-0.06274	-3.235	0.001272	Intergenic
7	93889731	rs10235102	A	ADD	756	-0.1925	0.05956	-0.3092	-0.07573	-3.232	0.001285	COL1A2	+	93861808	93898480	NM_000089
2	8361254	rs10178845	A	ADD	756	0.1451	0.04493	0.05708	0.2332	3.23	0.00129	LINC00299	-	8065351	8386000	NR_034135
5	68090330	rs26337	T	ADD	755	0.1381	0.04275	0.05431	0.2219	3.23	0.00129	Intergenic
10	109479222	rs2219380	A	ADD	756	-0.1404	0.04348	-0.2256	-0.0552	-3.23	0.001294	Intergenic
19	53248825	rs2162886	C	ADD	756	0.1402	0.04341	0.05509	0.2253	3.229	0.001296	PLA2G4C	-	53242911	53305921	NM_003706
4	97452700	rs2048022	C	ADD	756	0.1421	0.044	0.05581	0.2283	3.228	0.001299	Intergenic
3	56486129	rs9853704	T	ADD	756	-0.1363	0.04223	-0.2191	-0.05351	-3.227	0.001305	Intergenic
13	23478203	rs4770545	C	ADD	722	0.1452	0.045	0.05701	0.2334	3.227	0.001309	Intergenic
8	63584883	rs11782265	C	ADD	756	-0.1336	0.04145	-0.2148	-0.05233	-3.223	0.001325	NKAIN3	+	63324054	64066182	NM_173688
3	24677738	rs13433753	G	ADD	747	-0.1614	0.05007	-0.2595	-0.06323	-3.223	0.001325	Intergenic
5	25608058	rs6876547	G	ADD	756	0.1663	0.0516	0.06516	0.2674	3.223	0.001325	Intergenic
10	30406527	rs2478830	G	ADD	756	-0.1347	0.04181	-0.2167	-0.05279	-3.222	0.001326	Intergenic
16	8223711	rs17145465	A	ADD	756	-0.1454	0.04512	-0.2338	-0.05695	-3.222	0.001327	Intergenic
13	94704695	rs9590220	T	ADD	756	0.1665	0.05167	0.06522	0.2678	3.222	0.001328	ABCC4	-	94470083	94751688	NM_005845
13	97753815	rs9513396	T	ADD	755	-0.1578	0.04897	-0.2538	-0.06181	-3.222	0.001328	FARP1	+	97593434	97900024	NM_005766
2	206353411	rs3771000	A	ADD	744	0.1742	0.05407	0.06825	0.2802	3.222	0.001329	NRP2	+	206255468	206371102	NM_003872
5	117064924	rs6882497	C	ADD	738	0.1694	0.05258	0.06637	0.2725	3.222	0.001329	Intergenic
1	85143979	rs4907013	G	ADD	756	0.1343	0.04169	0.05259	0.216	3.221	0.001331	Intergenic
5	144233641	rs1465688	T	ADD	756	0.14	0.04346	0.0548	0.2251	3.221	0.001332	Intergenic
1	63900797	rs2013012	A	ADD	753	-0.1485	0.04612	-0.2389	-0.05813	-3.22	0.001337	PGM1	+	63831534	63898505	NM_002633
5	10842570	rs2964796	G	ADD	756	0.156	0.04846	0.06106	0.251	3.22	0.001337	Intergenic
13	90988147	rs1414721	T	ADD	755	0.1648	0.0512	0.06442	0.2651	3.218	0.001346	GPC5	+	90848935	92317488	NM_004466
13	107242528	rs10508190	T	ADD	756	-0.1687	0.05243	-0.2714	-0.06592	-3.217	0.00135	FAM155A	-	106618879	107317461	NM_001080396
9	26841480	rs10967566	T	ADD	756	-0.2596	0.08071	-0.4177	-0.1014	-3.216	0.001355	CAAP1	-	26830682	26882826	NM_024828
9	93119432	rs1022141	A	ADD	756	-0.2399	0.0746	-0.3861	-0.09371	-3.216	0.001356	AUH	-	93015917	93164027	NM_001698
3	126367977	rs9829910	C	ADD	756	0.2697	0.08392	0.1053	0.4342	3.214	0.001364	SLC12A8	-	126284169	126414299	NM_024628
5	78822114	rs10077726	G	ADD	755	-0.1851	0.05758	-0.2979	-0.07219	-3.214	0.001366	HOMER1	-	78705402	78845415	NM_004272
2	42953942	rs4953672	A	ADD	738	0.1345	0.04185	0.05249	0.2165	3.214	0.001366	Intergenic
1	156591049	rs1065457	G	ADD	756	0.1386	0.04314	0.05405	0.2231	3.213	0.00137	CD1E	+	156590109	156593967	NM_001042585
1	176110666	rs12040283	C	ADD	754	-0.2142	0.06666	-0.3448	-0.08351	-3.213	0.001372	Intergenic
5	144331494	rs31901	G	ADD	755	0.1475	0.04591	0.0575	0.2375	3.212	0.001373	Intergenic
4	169656265	rs11132268	A	ADD	753	0.227	0.07067	0.08846	0.3655	3.212	0.001376	PALLD	+	169654791	170086183	NM_001166108
2	101904700	rs12470621	C	ADD	756	-0.1315	0.04095	-0.2118	-0.05126	-3.212	0.001376	Intergenic
9	22259261	rs1327049	T	ADD	755	0.1984	0.06178	0.07733	0.3195	3.212	0.001376	Intergenic
2	137502253	rs1368056	C	ADD	755	0.2458	0.07653	0.09577	0.3958	3.211	0.001377	THSD7B	+	137464931	138151757	NM_001080427
9	7535181	rs4742372	C	ADD	753	0.1467	0.0457	0.05716	0.2363	3.211	0.00138	Intergenic
19	55922302	rs722036	C	ADD	756	-0.147	0.04579	-0.2367	-0.05726	-3.21	0.001382	CLEC11A	+	55918416	55920793	NM_002975
5	106606158	rs929765	G	ADD	755	-0.1721	0.05361	-0.2772	-0.06703	-3.21	0.001382	Intergenic
20	46316538	rs6090818	G	ADD	753	-0.1653	0.05148	-0.2662	-0.06437	-3.21	0.001383	Intergenic
20	902364	rs6086733	A	ADD	756	-0.2017	0.06286	-0.3249	-0.07854	-3.209	0.001387	RSPO4	-	887095	930907	NM_001029871
8	103022075	rs2119226	G	ADD	755	-0.1295	0.04035	-0.2086	-0.0504	-3.209	0.001388	NCALD	-	102767945	103206311	NM_001040630
21	19126491	rs2825191	A	ADD	708	0.1911	0.05953	0.07441	0.3078	3.21	0.001388	Intergenic
8	26845125	rs1383922	A	ADD	756	-0.2499	0.07788	-0.4026	-0.09727	-3.209	0.00139	Intergenic
18	67108941	rs9951245	A	ADD	743	0.133	0.04145	0.05177	0.2143	3.209	0.00139	Intergenic
13	26460964	rs6491174	A	ADD	754	-0.1529	0.04766	-0.2463	-0.05947	-3.208	0.001395	Intergenic
3	2710354	rs2728024	G	ADD	756	0.1734	0.05406	0.0674	0.2793	3.207	0.001399	CNTN4	+	2115549	3074645	NM_175607
3	44355492	rs13086084	C	ADD	755	-0.1541	0.04806	-0.2483	-0.05991	-3.206	0.001402	TCAIM	+	44354614	44376298	NM_001029840
5	8100543	rs876712	A	ADD	755	0.2466	0.07693	0.09584	0.3974	3.206	0.001404	Intergenic
3	69746561	rs10510985	A	ADD	756	0.127	0.03962	0.04934	0.2047	3.205	0.001407	Intergenic
18	25609322	rs16947164	G	ADD	756	0.2341	0.07303	0.09094	0.3772	3.205	0.001407	Intergenic
2	201421699	rs4674520	T	ADD	752	-0.1685	0.05257	-0.2715	-0.06546	-3.205	0.001408	CLK1	-	201425976	201437712	NM_004071
6	168160494	rs227237	A	ADD	755	0.1807	0.0564	0.0702	0.2913	3.205	0.001409	KIF25	+	168161401	168188618	NM_030615
1	240736003	rs2654856	T	ADD	754	0.1483	0.04627	0.0576	0.239	3.205	0.001409	PLD5	-	240318311	240754621	NM_152666
20	47881687	rs6020073	T	ADD	689	0.1377	0.04295	0.05346	0.2218	3.205	0.001415	SLC9A8	+	47862656	47942186	NM_015266
3	67264657	rs4568055	T	ADD	753	-0.1305	0.04073	-0.2103	-0.05063	-3.203	0.001417	Intergenic
3	55552975	rs1167244	T	ADD	754	-0.1317	0.04111	-0.2122	-0.05109	-3.203	0.001419	ERC2	-	55517375	56477431	NM_015576
15	58159939	rs2217046	A	ADD	754	0.1518	0.0474	0.05888	0.2447	3.202	0.001422	Intergenic
1	244153230	rs4434815	C	ADD	752	0.2023	0.06318	0.07847	0.3262	3.202	0.001423	SMYD3	-	243979264	244737267	NM_001167740
7	4867717	rs3750010	G	ADD	755	0.2148	0.06712	0.08328	0.3464	3.201	0.001429	PAPOLB	-	4863894	4868151	NM_020144
7	4867717	rs3750010	G	ADD	755	0.2148	0.06712	0.08328	0.3464	3.201	0.001429	RADIL	-	4805265	4889861	NM_018059
2	4562672	rs6724821	A	ADD	754	0.1773	0.0554	0.06874	0.2859	3.201	0.001429	Intergenic
17	40541346	rs2239925	T	ADD	749	0.1314	0.04105	0.05093	0.2118	3.201	0.00143	NMT1	+	40494205	40541908	NM_021079
7	25232209	rs2023859	C	ADD	739	0.1505	0.04702	0.05835	0.2427	3.201	0.00143	NPVF	-	25230715	25234630	NM_022150
17	40541346	rs2239925	T	ADD	749	0.1314	0.04105	0.05093	0.2118	3.201	0.00143	PLCD3	-	40544533	40565417	NM_133373
6	67502227	rs1455080	T	ADD	756	0.1346	0.04205	0.05216	0.217	3.201	0.00143	Intergenic
2	137367829	rs558838	A	ADD	755	0.1605	0.05015	0.0622	0.2588	3.2	0.001431	Intergenic
1	56624855	rs4431886	C	ADD	756	0.1971	0.06161	0.07638	0.3179	3.2	0.001434	Intergenic
10	52814962	rs10740244	A	ADD	756	-0.1405	0.04392	-0.2266	-0.05444	-3.199	0.001435	PRKG1	+	52420916	53728116	NM_001098512
3	113208096	rs6773379	G	ADD	755	-0.1305	0.04078	-0.2104	-0.05053	-3.199	0.001438	TAGLN3	+	113200275	113215425	NM_013259
18	29692973	rs2000940	T	ADD	719	-0.1842	0.05758	-0.297	-0.07131	-3.198	0.001443	NOL4	-	29685061	30057513	NM_003787
11	3205191	rs4998520	A	ADD	756	0.2379	0.07444	0.09205	0.3838	3.196	0.001449	MRGPRE	-	3205616	3210192	NM_001039165
11	3205191	rs4998520	A	ADD	756	0.2379	0.07444	0.09205	0.3838	3.196	0.001449	MRGPRG-AS1	+	3196137	3200937	NR_027138
9	89816399	rs11142038	A	ADD	743	-0.1353	0.04232	-0.2182	-0.05234	-3.197	0.00145	Intergenic
5	173646048	rs12517032	A	ADD	756	-0.2916	0.09123	-0.4704	-0.1128	-3.196	0.001451	Intergenic
16	80847418	rs4371145	C	ADD	754	-0.2353	0.07363	-0.3796	-0.09098	-3.196	0.001454	Intergenic
3	106982908	rs6784447	A	ADD	756	0.141	0.04413	0.0545	0.2275	3.195	0.001458	CBLB	-	106859798	107070577	NM_170662
17	3137980	rs804239	A	ADD	754	0.13	0.0407	0.05025	0.2098	3.195	0.001459	OR3A1	-	3141678	3142626	NM_002550
5	18641697	rs7730186	C	ADD	699	0.206	0.06448	0.07966	0.3324	3.195	0.001459	Intergenic
22	43962576	rs9614616	C	ADD	705	0.1661	0.05198	0.06421	0.268	3.195	0.00146	KIAA0930	-	43966786	44015314	NM_001009880
22	43962576	rs9614616	C	ADD	705	0.1661	0.05198	0.06421	0.268	3.195	0.00146	NUP50	+	43938389	43962554	NM_007172
2	204137021	rs6723390	A	ADD	755	0.1329	0.04159	0.05133	0.2144	3.194	0.001461	Intergenic
4	100554897	rs284784	T	ADD	756	0.1531	0.04794	0.05914	0.247	3.194	0.001463	ADH7	-	100552440	100575690	NM_000673
10	13101451	rs10906283	A	ADD	755	0.2334	0.07309	0.09016	0.3767	3.193	0.001465	Intergenic
12	69879318	rs11178683	A	ADD	756	-0.2727	0.08541	-0.4401	-0.1053	-3.193	0.001465	Intergenic
18	32718500	rs8089495	C	ADD	754	0.1416	0.04433	0.05468	0.2285	3.193	0.001466	KIAA1328	+	32663077	33059286	NM_020776
3	116454238	rs9811664	T	ADD	756	-0.1402	0.0439	-0.2262	-0.05414	-3.193	0.001466	Intergenic
3	65758025	rs11131040	T	ADD	755	-0.1594	0.04992	-0.2572	-0.06155	-3.193	0.001468	MAGI1	-	65314945	65999549	NM_015520
20	55002909	rs6064480	C	ADD	755	-0.1289	0.04038	-0.208	-0.04974	-3.192	0.001472	Intergenic
1	239738261	rs11802956	T	ADD	755	0.1349	0.04226	0.05203	0.2177	3.191	0.001476	FH	-	239727479	239749708	NM_000143
5	9014561	rs9313264	T	ADD	756	0.1446	0.04533	0.05577	0.2334	3.19	0.00148	Intergenic
10	122535237	rs17591472	G	ADD	756	0.1595	0.04998	0.06149	0.2574	3.19	0.001481	MIR5694	+	122334580	122796848	NR_049879
10	122535237	rs17591472	G	ADD	756	0.1595	0.04998	0.06149	0.2574	3.19	0.001481	WDR11-AS1	-	122511313	122600681	NR_033850
3	176525470	rs4894713	A	ADD	756	-0.1565	0.04906	-0.2527	-0.06035	-3.19	0.001482	NAALADL2	+	176059804	177006122	NM_207015
20	53690857	rs366496	A	ADD	755	0.1312	0.04114	0.05059	0.2119	3.19	0.001483	Intergenic
17	65871102	rs3848451	C	ADD	756	0.1301	0.04078	0.05015	0.21	3.19	0.001484	Intergenic
2	184207970	rs12693351	T	ADD	752	0.1422	0.04459	0.05483	0.2296	3.19	0.001485	Intergenic
18	28810983	rs7238802	C	ADD	756	0.1556	0.04879	0.05995	0.2512	3.189	0.001489	CCDC178	-	28771363	29274683	NM_198995
3	116565229	rs12019241	C	ADD	755	-0.2423	0.076	-0.3913	-0.09336	-3.188	0.00149	Intergenic
14	95696349	rs7146347	T	ADD	734	-0.1772	0.05557	-0.2861	-0.06827	-3.189	0.001491	Intergenic
2	167104384	rs1447218	A	ADD	755	-0.1422	0.04461	-0.2296	-0.05476	-3.187	0.001495	Intergenic
1	34675497	rs4653032	A	ADD	756	-0.1545	0.04848	-0.2495	-0.05949	-3.187	0.001497	Intergenic
12	31889248	rs2186010	T	ADD	756	-0.1908	0.05987	-0.3081	-0.07344	-3.187	0.001499	Intergenic
22	34977906	rs4821472	C	ADD	749	-0.2272	0.07129	-0.3669	-0.08745	-3.187	0.0015	APOL1	+	34979062	34993523	NM_145343
9	22234280	rs1679018	G	ADD	756	0.1921	0.0603	0.07391	0.3103	3.186	0.001504	Intergenic
17	12600224	rs16946568	T	ADD	755	-0.1415	0.04443	-0.2286	-0.05444	-3.185	0.001506	MYOCD	+	12509931	12611376	NM_001146312
5	94471999	rs1426094	C	ADD	755	0.1681	0.05277	0.06463	0.2715	3.185	0.00151	MCTP1	-	94068046	94646035	NM_024717
11	113764863	rs2604296	A	ADD	755	0.1319	0.04142	0.0507	0.2131	3.184	0.001513	C11orf71	-	113767379	113776482	NM_019021
5	10630895	rs2962321	C	ADD	756	0.2114	0.0664	0.08122	0.3415	3.183	0.001517	ANKRD33B	+	10617434	10710928	NM_001164440
5	9016871	rs6871960	C	ADD	755	0.1445	0.04538	0.05551	0.2334	3.183	0.001517	Intergenic
13	100754267	rs545856	C	ADD	754	0.2173	0.06827	0.08349	0.3511	3.183	0.001518	NALCN	-	100504130	100866814	NM_052867
12	74737963	rs2163913	T	ADD	683	0.1694	0.05321	0.06513	0.2737	3.184	0.001519	NAP1L1	-	74724938	74765005	NM_139207
13	106697442	rs4771568	A	ADD	755	0.1502	0.04721	0.05769	0.2428	3.182	0.001524	FAM155A	-	106618879	107317461	NM_001080396
1	71215045	rs481940	T	ADD	754	0.1544	0.04851	0.05928	0.2494	3.182	0.001524	PTGER3	-	71090623	71286079	NR_028294
6	92885445	rs4571541	A	ADD	754	-0.144	0.04527	-0.2328	-0.05531	-3.182	0.001525	Intergenic
7	53323380	rs11761016	A	ADD	753	0.2761	0.0868	0.106	0.4462	3.181	0.001527	Intergenic
17	37220613	rs1469863	A	ADD	756	0.2342	0.07362	0.08989	0.3785	3.181	0.001528	FKBP10	+	37222487	37232995	NM_021939
17	37220613	rs1469863	A	ADD	756	0.2342	0.07362	0.08989	0.3785	3.181	0.001528	LEPREL4	-	37211730	37221977	NM_006455
3	126360582	rs6438881	A	ADD	724	0.2695	0.08471	0.1035	0.4355	3.181	0.00153	SLC12A8	-	126284169	126414299	NM_024628
8	69898788	rs4737918	A	ADD	754	-0.2085	0.06557	-0.337	-0.08001	-3.18	0.001532	C8orf34	+	69405510	69893812	NM_052958
7	147533012	rs4421277	A	ADD	756	0.1698	0.05339	0.06513	0.2744	3.18	0.001534	CNTNAP2	+	145444385	147749021	NM_014141
7	147533012	rs4421277	A	ADD	756	0.1698	0.05339	0.06513	0.2744	3.18	0.001534	MIR548T	+	147257617	147674860	NR_036093
5	11356097	rs6860372	T	ADD	756	0.2052	0.06453	0.07869	0.3316	3.179	0.001537	CTNND2	-	11024951	11957110	NM_001332
17	69593746	rs8066549	A	ADD	752	0.1492	0.04694	0.05724	0.2412	3.179	0.001537	Intergenic
3	25484355	rs2033447	C	ADD	754	0.1789	0.05628	0.06857	0.2892	3.178	0.001542	RARB	+	25444757	25614426	NM_016152
4	190000379	rs6840969	C	ADD	753	-0.1378	0.04338	-0.2229	-0.05283	-3.178	0.001544	Intergenic
6	37637812	rs9394437	T	ADD	721	-0.1448	0.04556	-0.2341	-0.0555	-3.178	0.001546	Intergenic
10	120229977	rs12263039	T	ADD	755	0.1625	0.05114	0.06225	0.2627	3.177	0.001548	Intergenic
7	7942768	rs7779286	A	ADD	754	-0.1468	0.04619	-0.2373	-0.05623	-3.177	0.001548	Intergenic
1	101645453	rs1826316	C	ADD	755	-0.1688	0.05314	-0.273	-0.06467	-3.177	0.00155	Intergenic
7	3195635	rs4719836	T	ADD	755	0.1329	0.04185	0.05093	0.215	3.177	0.00155	Intergenic
16	14006322	rs9925917	T	ADD	756	0.1778	0.05598	0.06812	0.2876	3.177	0.00155	Intergenic
8	144637048	rs380904	T	ADD	755	-0.1502	0.04728	-0.2429	-0.05751	-3.176	0.001552	ZC3H3	-	144590967	144694763	NM_015117
8	140580708	rs2447406	T	ADD	755	-0.2064	0.06497	-0.3337	-0.07903	-3.176	0.001553	Intergenic
2	59425734	rs10490114	A	ADD	756	0.2875	0.09054	0.1101	0.4649	3.176	0.001557	Intergenic
2	10147362	rs11680378	G	ADD	756	0.128	0.04031	0.049	0.207	3.176	0.001557	Intergenic
8	49265300	rs7815183	T	ADD	756	0.1653	0.05207	0.06326	0.2674	3.175	0.001561	Intergenic
14	98745939	rs2693693	A	ADD	755	0.2645	0.08333	0.1012	0.4279	3.174	0.001563	BCL11B	-	98705377	98807575	NM_138576
20	2429263	rs6114605	G	ADD	756	-0.2073	0.0653	-0.3353	-0.0793	-3.174	0.001563	ZNF343	-	2410466	2437778	NM_024325
13	70765534	rs11838796	C	ADD	752	-0.1887	0.05945	-0.3052	-0.0722	-3.174	0.001563	Intergenic
4	108753582	rs2726668	T	ADD	744	0.1393	0.04388	0.05326	0.2253	3.174	0.001567	PAPSS1	-	108754270	108860868	NM_005443
10	57191580	rs7915549	T	ADD	755	0.1564	0.04929	0.05981	0.253	3.174	0.001567	Intergenic
10	126370328	rs11245330	A	ADD	756	-0.1909	0.06016	-0.3088	-0.073	-3.173	0.001569	FAM53B	-	126297852	126422920	NM_014661
10	32075904	rs11008623	C	ADD	750	0.2126	0.06699	0.08129	0.3439	3.173	0.001569	Intergenic
8	54323669	rs6985606	T	ADD	756	-0.1278	0.04029	-0.2068	-0.04888	-3.173	0.00157	OPRK1	-	54300828	54326747	NM_000912
4	24576450	rs4697508	C	ADD	756	-0.153	0.04824	-0.2476	-0.05848	-3.172	0.001575	CCDC149	-	24416836	24590924	NM_173463
1	93990392	rs4350209	T	ADD	752	-0.136	0.04288	-0.2201	-0.05197	-3.172	0.001576	BCAR3	-	93799930	94085294	NM_001261408
10	11155854	rs11256965	T	ADD	756	-0.1622	0.05113	-0.2624	-0.06196	-3.172	0.001577	CELF2	+	11087264	11418678	NM_001025077
10	11155854	rs11256965	T	ADD	756	-0.1622	0.05113	-0.2624	-0.06196	-3.172	0.001577	CELF2-AS2	-	11153510	11187457	NR_046108
20	8836915	rs1997868	A	ADD	755	-0.1334	0.04206	-0.2158	-0.05095	-3.171	0.001578	Intergenic
6	165885469	rs634651	T	ADD	755	-0.1379	0.04348	-0.2231	-0.05268	-3.171	0.001579	PDE10A	-	165660765	165995578	NR_045597
9	5400624	rs1535453	C	ADD	756	-0.2545	0.08026	-0.4119	-0.09723	-3.171	0.001579	PLGRKT	-	5347966	5427937	NM_018465
2	77541617	rs12614202	T	ADD	745	-0.1299	0.04097	-0.2102	-0.04961	-3.171	0.001583	LRRTM4	-	76828357	77603010	NM_001134745
6	18619704	rs12528142	T	ADD	752	-0.1707	0.05385	-0.2763	-0.06518	-3.171	0.001584	Intergenic
6	143190993	rs493985	C	ADD	756	-0.1818	0.05734	-0.2942	-0.06939	-3.17	0.001585	HIVEP2	-	143114296	143308031	NM_006734
8	4798506	rs13273876	C	ADD	755	-0.1517	0.04785	-0.2455	-0.0579	-3.17	0.001586	CSMD1	-	2780281	4839736	NM_033225
6	106354087	rs1876560	A	ADD	742	0.1325	0.04178	0.05057	0.2143	3.17	0.001586	Intergenic
15	97389923	rs2654986	T	ADD	756	-0.2442	0.07702	-0.3951	-0.0932	-3.17	0.001587	Intergenic
2	192377127	rs4853640	C	ADD	756	-0.209	0.06595	-0.3383	-0.07978	-3.17	0.001588	Intergenic
3	5241004	rs7621754	G	ADD	741	-0.1332	0.04203	-0.2156	-0.05086	-3.17	0.001589	EDEM1	+	5204358	5236650	NM_014674
7	37632374	rs2597279	G	ADD	701	0.1406	0.04435	0.05364	0.2275	3.17	0.001594	Intergenic
9	86485391	rs1187349	T	ADD	755	-0.132	0.04165	-0.2136	-0.05033	-3.168	0.001595	NTRK2	+	86473285	86828325	NM_006180
3	116412202	rs980944	C	ADD	756	-0.1832	0.05781	-0.2965	-0.06984	-3.168	0.001598	Intergenic
11	94825212	rs11021163	T	ADD	756	0.2452	0.07742	0.09344	0.3969	3.167	0.001603	Intergenic
1	76612124	rs12144344	T	ADD	756	-0.1314	0.04149	-0.2127	-0.05007	-3.167	0.001604	ST6GALNAC3	+	76312976	76869257	NM_152996
8	10918818	rs10111872	A	ADD	754	0.2264	0.0715	0.08627	0.3665	3.167	0.001605	XKR6	-	10791066	11096285	NM_173683
6	52505006	rs2268731	C	ADD	756	0.1884	0.05951	0.07176	0.305	3.166	0.001609	TRAM2	-	52470158	52549821	NM_012288
5	1495521	rs2617605	G	ADD	755	-0.1384	0.04373	-0.2241	-0.05271	-3.165	0.001612	SLC6A3	-	1445904	1498543	NM_001044
2	18136050	rs12710667	G	ADD	755	0.1501	0.04743	0.05715	0.2431	3.165	0.001615	Intergenic
3	84088727	rs7632535	T	ADD	740	0.2552	0.08066	0.09714	0.4133	3.164	0.001619	Intergenic
6	12135388	rs17697699	G	ADD	754	0.1392	0.04404	0.05291	0.2255	3.161	0.001634	HIVEP1	+	12120709	12273218	NM_002114
6	34243213	rs4713755	A	ADD	754	0.1292	0.04088	0.04911	0.2093	3.161	0.001634	Intergenic
4	30446292	rs1374656	A	ADD	756	-0.1763	0.05579	-0.2857	-0.06698	-3.161	0.001638	Intergenic
11	5212488	rs3813727	C	ADD	756	-0.1286	0.04068	-0.2083	-0.04883	-3.16	0.001639	HBD	-	5210634	5212434	NM_000519
12	5473893	rs6332	G	ADD	754	-0.1338	0.04235	-0.2168	-0.0508	-3.159	0.001645	NTF3	+	5411540	5474726	NM_001102654
14	30064912	rs10149876	A	ADD	756	0.231	0.07312	0.08765	0.3743	3.159	0.001649	Intergenic
11	44986626	rs2046657	A	ADD	755	-0.1789	0.05663	-0.2899	-0.06787	-3.158	0.001651	Intergenic
6	31980530	rs2763982	C	ADD	754	-0.1342	0.04252	-0.2176	-0.0509	-3.157	0.001658	C2	+	31973540	32021428	NR_073063
13	59955692	rs9528146	G	ADD	756	0.1817	0.05757	0.06891	0.2946	3.157	0.001658	TDRD3	+	59868591	60046014	NM_030794
6	31980530	rs2763982	C	ADD	754	-0.1342	0.04252	-0.2176	-0.0509	-3.157	0.001658	ZBTB12	-	31975372	31977748	NM_181842
22	41844830	rs4988386	T	ADD	755	0.1953	0.06188	0.07404	0.3166	3.156	0.001661	BIK	+	41836697	41855662	NM_001197
11	85070521	rs17743946	G	ADD	753	0.2032	0.06437	0.07701	0.3293	3.156	0.001662	CCDC89	-	85072540	85074968	NM_152723
11	126291210	rs12787569	C	ADD	753	0.1944	0.0616	0.07365	0.3151	3.156	0.001666	KIRREL3	-	125798605	126375976	NM_032531
6	38300971	rs12176364	T	ADD	755	-0.2213	0.07013	-0.3587	-0.08383	-3.155	0.001667	BTBD9	-	38244204	38715902	NM_052893
20	14820313	rs6042970	A	ADD	755	0.1616	0.05121	0.0612	0.2619	3.155	0.001669	MACROD2	+	13924145	15981841	NM_080676
20	14820313	rs6042970	A	ADD	755	0.1616	0.05121	0.0612	0.2619	3.155	0.001669	MACROD2-AS1	-	14812898	14858142	NR_037841
5	103561783	rs3931126	G	ADD	755	-0.1245	0.03948	-0.2019	-0.04714	-3.154	0.001675	Intergenic
3	1921687	rs4387949	C	ADD	756	-0.1959	0.06212	-0.3177	-0.07417	-3.154	0.001676	Intergenic
11	77260391	rs591283	A	ADD	756	0.1333	0.04227	0.05043	0.2161	3.153	0.001682	AAMDC	+	77209855	77261046	NM_024684
22	45941140	rs4621265	A	ADD	699	0.1803	0.05718	0.06825	0.2924	3.153	0.001683	TBC1D22A	+	45537181	45950006	NM_014346
12	103499081	rs12318001	C	ADD	753	0.2056	0.06522	0.07778	0.3335	3.152	0.001684	CHST11	+	103374821	103679922	NM_001173982
5	144235049	rs11949104	T	ADD	753	0.1376	0.04366	0.05207	0.2232	3.153	0.001684	Intergenic
12	18514308	rs1447408	G	ADD	755	0.1828	0.05799	0.06913	0.2964	3.152	0.001686	PIK3C2G	+	18305740	18692619	NM_004570
4	78213758	rs4252782	G	ADD	756	-0.2484	0.0788	-0.4028	-0.09392	-3.152	0.001687	CCNI	-	78188198	78216149	NM_006835
9	113597296	rs823645	A	ADD	753	-0.2818	0.08941	-0.457	-0.1066	-3.152	0.001688	Intergenic
2	101290436	rs4851416	G	ADD	756	-0.1297	0.04117	-0.2104	-0.04906	-3.152	0.001689	MIR5696	+	101292343	101292428	NR_049881
2	101290436	rs4851416	G	ADD	756	-0.1297	0.04117	-0.2104	-0.04906	-3.152	0.001689	RNF149	-	101258494	101291610	NM_173647
17	53149218	rs4793902	C	ADD	756	-0.1315	0.04173	-0.2133	-0.04971	-3.151	0.001691	Intergenic
2	19131317	rs17706074	G	ADD	755	0.239	0.07591	0.09025	0.3878	3.149	0.001704	Intergenic
12	26906749	rs12313562	A	ADD	755	-0.1527	0.0485	-0.2478	-0.05766	-3.149	0.001705	Intergenic
2	137789970	rs6749316	T	ADD	755	0.1314	0.04173	0.04959	0.2131	3.148	0.001707	THSD7B	+	137464931	138151757	NM_001080427
13	31784213	rs9534154	A	ADD	755	-0.1758	0.05584	-0.2852	-0.06633	-3.148	0.001709	BRCA2	+	31787616	31871809	NM_000059
13	31784213	rs9534154	A	ADD	755	-0.1758	0.05584	-0.2852	-0.06633	-3.148	0.001709	ZAR1L	-	31775907	31784091	NM_001136571
19	9932063	rs10406152	T	ADD	755	-0.1808	0.05748	-0.2935	-0.06818	-3.146	0.001721	COL5A3	-	9931236	9982147	NM_015719
4	140669274	rs4863658	C	ADD	756	0.1402	0.04459	0.05282	0.2276	3.144	0.00173	SETD7	-	140646641	140697027	NM_030648
7	130580090	rs1125198	C	ADD	756	0.2148	0.06833	0.08092	0.3488	3.144	0.001731	MKLN1	+	130445394	130831938	NM_001145354
5	11227047	rs4702790	C	ADD	756	-0.1253	0.03985	-0.2034	-0.04716	-3.143	0.001735	CTNND2	-	11024951	11957110	NM_001332
8	70536519	rs16935901	C	ADD	755	-0.1938	0.06163	-0.3146	-0.07295	-3.144	0.001735	SULF1	+	70541412	70735701	NM_015170
22	41846077	rs4988394	A	ADD	756	0.1944	0.06184	0.07318	0.3156	3.143	0.001736	BIK	+	41836697	41855662	NM_001197
16	7690949	rs3785194	A	ADD	756	-0.1451	0.04616	-0.2356	-0.05463	-3.143	0.001736	RBFOX1	+	6009132	7703341	NM_018723
17	41427688	rs2435200	A	ADD	756	0.1361	0.04332	0.0512	0.221	3.142	0.001744	MAPT	+	41327541	41461546	NM_001123066
17	41427688	rs2435200	A	ADD	756	0.1361	0.04332	0.0512	0.221	3.142	0.001744	STH	+	41432452	41432897	NM_001007532
4	102208839	rs10516474	A	ADD	756	0.1883	0.05994	0.07077	0.3057	3.141	0.001751	PPP3CA	-	102163609	102487651	NM_000944
12	24266365	rs2728852	T	ADD	755	-0.1464	0.04662	-0.2378	-0.05505	-3.141	0.001751	SOX5	-	23576497	24606650	NM_152989
4	126383131	rs10518460	C	ADD	719	0.1393	0.04436	0.05238	0.2263	3.141	0.001755	Intergenic
13	31934660	rs1088550	T	ADD	754	0.1277	0.04068	0.04799	0.2074	3.14	0.001757	N4BP2L2	-	31904929	32010936	NM_033111
6	31948604	rs614549	C	ADD	754	-0.1332	0.04244	-0.2164	-0.05006	-3.139	0.001759	SLC44A4	-	31938948	31954802	NM_025257
15	92760413	rs10520754	T	ADD	756	0.1269	0.04042	0.04767	0.2061	3.139	0.001761	MCTP2	+	92642433	92828185	NM_018349
7	122900092	rs1525629	A	ADD	755	0.143	0.04556	0.05372	0.2323	3.139	0.001762	IQUB	-	122879471	122961954	NM_178827
16	87400012	rs510862	T	ADD	735	-0.1618	0.05155	-0.2628	-0.06075	-3.138	0.001767	APRT	-	87403377	87405843	NM_001030018
16	87400012	rs510862	T	ADD	735	-0.1618	0.05155	-0.2628	-0.06075	-3.138	0.001767	CDT1	+	87397686	87403167	NM_030928
2	69599800	rs7603932	T	ADD	709	-0.2409	0.07677	-0.3914	-0.09047	-3.138	0.00177	AAK1	-	69538630	69724481	NM_014911
2	69599800	rs7603932	T	ADD	709	-0.2409	0.07677	-0.3914	-0.09047	-3.138	0.00177	SNORA36C	-	69600680	69600807	NR_003705
10	57207168	rs11005017	G	ADD	752	0.1525	0.04861	0.05725	0.2478	3.138	0.00177	Intergenic
18	2905219	rs3745013	C	ADD	755	0.1383	0.04408	0.0519	0.2247	3.138	0.001771	EMILIN2	+	2837027	2904090	NM_032048
18	2905219	rs3745013	C	ADD	755	0.1383	0.04408	0.0519	0.2247	3.138	0.001771	LPIN2	-	2906991	3001945	NM_014646
1	191721954	rs17543785	G	ADD	756	-0.1424	0.04541	-0.2314	-0.05345	-3.137	0.001774	Intergenic
2	143463319	rs1050950	A	ADD	755	-0.1506	0.04801	-0.2447	-0.05648	-3.137	0.001777	KYNU	+	143351664	143516355	NM_001199241
7	4863679	rs6948315	C	ADD	756	0.2129	0.06788	0.07984	0.3459	3.136	0.001779	PAPOLB	-	4863894	4868151	NM_020144
7	4863679	rs6948315	C	ADD	756	0.2129	0.06788	0.07984	0.3459	3.136	0.001779	RADIL	-	4805265	4889861	NM_018059
5	9017069	rs9313265	G	ADD	754	0.1423	0.04538	0.05335	0.2312	3.136	0.001782	Intergenic
11	101237776	rs10791535	A	ADD	755	0.1265	0.04036	0.04744	0.2056	3.135	0.001783	Intergenic
12	94115717	rs7956997	C	ADD	756	-0.1842	0.05876	-0.2994	-0.06906	-3.135	0.001784	FGD6	-	93994655	94135371	NM_018351
11	6198343	rs1531481	C	ADD	752	0.1464	0.0467	0.05489	0.238	3.135	0.001785	FAM160A2	-	6189139	6212517	NM_032127
18	32976501	rs323327	T	ADD	754	0.139	0.04434	0.05208	0.2259	3.135	0.001788	KIAA1328	+	32663077	33059286	NM_020776
4	148785913	rs17475359	C	ADD	752	-0.272	0.08677	-0.442	-0.1019	-3.135	0.001788	PRMT10	-	148778982	148824730	NM_138364
19	9954028	rs10412065	T	ADD	756	0.1255	0.04004	0.04702	0.204	3.134	0.00179	COL5A3	-	9931236	9982147	NM_015719
17	3161719	rs769430	G	ADD	755	0.1964	0.06266	0.07358	0.3192	3.134	0.00179	OR3A4P	+	3160288	3161490	NR_024128
12	76363098	rs10466973	T	ADD	734	0.1426	0.0455	0.05344	0.2318	3.135	0.00179	Intergenic
12	12145743	rs4763781	G	ADD	747	0.1244	0.0397	0.04661	0.2022	3.134	0.001793	BCL2L14	+	12115144	12143894	NM_138723
5	5633216	rs246760	C	ADD	755	-0.1422	0.04536	-0.2311	-0.05325	-3.134	0.001793	Intergenic
4	24566751	rs1453815	C	ADD	756	-0.1512	0.04825	-0.2458	-0.05664	-3.134	0.001794	CCDC149	-	24416836	24590924	NM_173463
9	128502416	rs10987420	A	ADD	745	-0.2498	0.07972	-0.406	-0.09356	-3.134	0.001795	LMX1B	+	128416542	128503132	NM_001174147
10	109565084	rs10509852	T	ADD	755	-0.1435	0.04578	-0.2332	-0.05373	-3.133	0.001795	Intergenic
13	90994977	rs7999171	G	ADD	753	0.138	0.04404	0.05168	0.2243	3.133	0.001796	GPC5	+	90848935	92317488	NM_004466
3	69705878	rs7647307	G	ADD	740	-0.1275	0.0407	-0.2073	-0.04774	-3.133	0.001798	Intergenic
18	18502796	rs11082067	C	ADD	756	0.1611	0.05143	0.0603	0.2619	3.133	0.0018	Intergenic
4	138287568	rs4864388	T	ADD	756	-0.1639	0.05233	-0.2665	-0.06136	-3.133	0.0018	Intergenic
13	25547339	rs9507647	A	ADD	755	0.1285	0.04101	0.04809	0.2088	3.133	0.0018	Intergenic
3	61524608	rs9808938	G	ADD	754	0.1419	0.04529	0.0531	0.2306	3.132	0.001801	PTPRG	+	61522282	62255613	NM_002841
2	64026816	rs7579192	G	ADD	756	-0.2429	0.07755	-0.3949	-0.09093	-3.132	0.001801	VPS54	-	63973170	64099718	NM_001005739
2	214962782	rs6743939	G	ADD	754	-0.1268	0.04049	-0.2062	-0.04747	-3.132	0.001802	SPAG16	+	213857347	214983470	NR_047659
11	14959649	rs1496162	C	ADD	756	0.1381	0.0441	0.05169	0.2246	3.132	0.001804	Intergenic
2	22429590	rs1509379	C	ADD	756	0.2289	0.07308	0.08565	0.3721	3.132	0.001804	Intergenic
11	14956960	rs7948017	C	ADD	756	0.1381	0.0441	0.05169	0.2246	3.132	0.001804	Intergenic
17	74698640	rs2703519	A	ADD	753	-0.1257	0.04016	-0.2045	-0.04704	-3.131	0.001808	RBFOX3	-	74597021	75023825	NM_001082575
15	57612279	rs17302400	T	ADD	751	0.189	0.06036	0.07067	0.3073	3.131	0.001813	Intergenic
18	46362001	rs753327	T	ADD	756	0.1566	0.05003	0.05855	0.2547	3.13	0.001815	MAPK4	+	46340481	46512194	NM_002747
18	46362006	rs753328	C	ADD	756	0.1566	0.05003	0.05855	0.2547	3.13	0.001815	MAPK4	+	46340481	46512194	NM_002747
5	103418563	rs6859143	G	ADD	752	0.1401	0.04477	0.05238	0.2279	3.13	0.001817	Intergenic
13	25549661	rs2419887	T	ADD	755	0.1287	0.04112	0.0481	0.2093	3.13	0.001818	Intergenic
20	8878021	rs3923472	G	ADD	755	0.1277	0.0408	0.0477	0.2076	3.129	0.001822	Intergenic
20	14873275	rs2423864	C	ADD	753	0.1297	0.04145	0.04845	0.211	3.129	0.001824	MACROD2	+	13924145	15981841	NM_080676
3	15390253	rs9825720	A	ADD	739	-0.1368	0.04373	-0.2225	-0.05111	-3.129	0.001825	Intergenic
6	10432517	rs10456010	A	ADD	754	-0.1325	0.04234	-0.2155	-0.04947	-3.128	0.001826	Intergenic
4	17077265	rs2518640	C	ADD	754	-0.1246	0.03983	-0.2027	-0.04653	-3.128	0.001826	Intergenic
1	203172543	rs2595955	T	ADD	756	0.2064	0.06599	0.07708	0.3357	3.128	0.001827	NFASC	+	203064404	203258573	NM_001005388
5	120617672	rs1422327	C	ADD	747	0.1935	0.06185	0.07225	0.3147	3.128	0.001829	Intergenic
10	84312795	rs617738	A	ADD	756	0.1357	0.04337	0.05064	0.2207	3.127	0.001831	NRG3	+	83625049	84736915	NM_001165972
16	84958691	rs4843933	T	ADD	753	-0.1296	0.04143	-0.2108	-0.04836	-3.127	0.001832	Intergenic
20	8942551	rs6140825	A	ADD	756	-0.1429	0.04568	-0.2324	-0.05333	-3.127	0.001832	Intergenic
20	8935246	rs226184	T	ADD	754	-0.14	0.04476	-0.2277	-0.05224	-3.127	0.001833	Intergenic
19	21075289	rs12976221	A	ADD	744	-0.1312	0.04197	-0.2135	-0.04899	-3.127	0.001834	ZNF714	+	21056792	21099723	NM_182515
9	3110123	rs970151	A	ADD	754	-0.1343	0.04295	-0.2185	-0.05013	-3.127	0.001834	Intergenic
8	49255918	rs3934732	A	ADD	754	0.1624	0.05195	0.06055	0.2642	3.126	0.001843	Intergenic
1	108355647	rs12127048	A	ADD	693	-0.2408	0.07702	-0.3917	-0.08984	-3.127	0.001844	Intergenic
2	204877617	rs4080156	A	ADD	754	-0.1399	0.04476	-0.2276	-0.05215	-3.125	0.001847	Intergenic
9	37676417	rs13298495	A	ADD	754	-0.1342	0.04295	-0.2184	-0.05003	-3.125	0.001848	FRMPD1	+	37641051	37736901	NM_014907
13	81237286	rs261474	A	ADD	756	0.1369	0.04381	0.05102	0.2228	3.124	0.00185	Intergenic
2	204881631	rs10207985	A	ADD	755	-0.1397	0.04471	-0.2273	-0.05206	-3.124	0.001851	Intergenic
6	31796196	rs805294	C	ADD	747	0.1307	0.04182	0.04869	0.2126	3.124	0.001852	C6orf25	+	31799099	31802464	NM_138272
6	31796196	rs805294	C	ADD	747	0.1307	0.04182	0.04869	0.2126	3.124	0.001852	LY6G6C	-	31794403	31797490	NM_025261
6	31796196	rs805294	C	ADD	747	0.1307	0.04182	0.04869	0.2126	3.124	0.001852	LY6G6D	+	31791111	31793560	NM_021246
10	64264170	rs2136613	C	ADD	756	0.1269	0.04062	0.04728	0.2065	3.124	0.001853	Intergenic
8	15721394	rs2009817	T	ADD	754	-0.1273	0.04076	-0.2072	-0.04743	-3.124	0.001856	Intergenic
5	73304421	rs414915	T	ADD	754	-0.1337	0.04282	-0.2177	-0.04982	-3.124	0.001856	Intergenic
8	63565715	rs4551346	G	ADD	755	0.2478	0.07935	0.09229	0.4033	3.123	0.001859	NKAIN3	+	63324054	64066182	NM_173688
10	16461602	rs7910788	T	ADD	755	-0.1451	0.04647	-0.2362	-0.05403	-3.123	0.001861	Intergenic
8	18845443	rs11204003	G	ADD	735	-0.1678	0.05372	-0.273	-0.06247	-3.123	0.001863	PSD3	-	18429092	18915476	NM_015310
10	17182532	rs6602175	G	ADD	756	-0.1439	0.04608	-0.2342	-0.05355	-3.122	0.001866	CUBN	-	16905970	17211822	NM_001081
4	168160839	rs6848156	G	ADD	755	0.1515	0.04854	0.0564	0.2467	3.122	0.001866	SPOCK3	-	167891110	168392316	NM_016950
1	76610059	rs6689933	C	ADD	756	0.1417	0.0454	0.05275	0.2307	3.122	0.001867	ST6GALNAC3	+	76312976	76869257	NM_152996
12	69897146	rs3851621	G	ADD	756	-0.2656	0.08507	-0.4323	-0.09884	-3.122	0.001867	Intergenic
3	155993958	rs997183	A	ADD	756	-0.1446	0.04633	-0.2354	-0.05381	-3.122	0.001868	Intergenic
17	75760611	rs12602462	T	ADD	756	0.1325	0.04247	0.0493	0.2158	3.121	0.001873	CARD14	+	75758385	75797725	NR_047566
8	8407414	rs6985671	T	ADD	756	0.1812	0.05806	0.06738	0.295	3.12	0.001875	Intergenic
1	162988969	rs17389039	G	ADD	754	0.2536	0.08128	0.09429	0.4129	3.12	0.001878	PBX1	+	162795220	163087684	NM_001204963
5	169409301	rs956303	A	ADD	756	0.1524	0.04885	0.05664	0.2481	3.119	0.001882	DOCK2	+	168996828	169442964	NM_004946
14	64131441	rs10151656	T	ADD	756	0.1443	0.04627	0.05359	0.2349	3.118	0.001889	Intergenic
5	106496939	rs6891732	C	ADD	755	0.1308	0.04195	0.04859	0.213	3.118	0.001889	Intergenic
9	13995900	rs7019866	A	ADD	756	-0.1284	0.04119	-0.2091	-0.0477	-3.118	0.00189	Intergenic
18	69426411	rs4563123	C	ADD	756	0.1389	0.04456	0.05159	0.2263	3.118	0.001892	Intergenic
8	1898065	rs12547074	G	ADD	756	0.2498	0.08013	0.09274	0.4068	3.117	0.001895	ARHGEF10	+	1759555	1894214	NM_014629
5	91284916	rs825395	C	ADD	753	0.1387	0.04448	0.05148	0.2258	3.117	0.001895	Intergenic
6	1653870	rs9405506	C	ADD	746	-0.1461	0.04686	-0.2379	-0.05421	-3.117	0.001899	GMDS	-	1569033	2190867	NM_001500
9	6964101	rs6477134	A	ADD	748	0.1297	0.04161	0.04813	0.2112	3.117	0.0019	KDM4C	+	6710862	7067264	NM_001146696
2	143459002	rs10496933	G	ADD	756	-0.2304	0.07393	-0.3753	-0.0855	-3.117	0.0019	KYNU	+	143351664	143516355	NM_001199241
2	143446348	rs10928161	C	ADD	756	-0.2304	0.07393	-0.3753	-0.0855	-3.117	0.0019	KYNU	+	143351664	143516355	NM_001199241
2	143467541	rs12466715	G	ADD	756	-0.1551	0.04977	-0.2526	-0.05756	-3.117	0.0019	KYNU	+	143351664	143516355	NM_001199241
1	229800418	rs1655296	C	ADD	753	0.1324	0.04249	0.04913	0.2157	3.116	0.001902	LINC00582	-	229793660	229814459	NR_034037
1	229800418	rs1655296	C	ADD	753	0.1324	0.04249	0.04913	0.2157	3.116	0.001902	TSNAX-DISC1	+	229731021	230243641	NR_028393
2	240106095	rs10174165	T	ADD	739	0.2032	0.0652	0.07538	0.3309	3.116	0.001903	Intergenic
1	115002331	rs6537841	A	ADD	755	-0.186	0.0597	-0.303	-0.06902	-3.116	0.001904	DENND2C	-	114928718	115014255	NM_001256404
12	71135298	rs11179213	A	ADD	755	0.2543	0.08162	0.09435	0.4143	3.116	0.001904	TRHDE	+	70952795	71345689	NM_013381
5	106570152	rs9327992	G	ADD	755	0.1312	0.04212	0.04869	0.2138	3.116	0.001904	Intergenic
8	124990383	rs12548182	T	ADD	755	0.1294	0.04154	0.04801	0.2108	3.116	0.001905	FER1L6	+	124933407	125201483	NM_001039112
18	40982816	rs11664957	A	ADD	753	-0.2248	0.07216	-0.3662	-0.08338	-3.116	0.001907	Intergenic
1	236468368	rs1600705	T	ADD	754	0.2633	0.08454	0.09762	0.429	3.115	0.001912	Intergenic
11	5333665	rs4910763	C	ADD	752	0.1317	0.04228	0.04882	0.2146	3.114	0.001913	OR51B5	-	5318688	5483458	NR_038321
11	5333665	rs4910763	C	ADD	752	0.1317	0.04228	0.04882	0.2146	3.114	0.001913	OR51B6	+	5329313	5330252	NM_001004750
7	18999334	rs2526632	G	ADD	734	-0.1259	0.04041	-0.2051	-0.04667	-3.115	0.001913	Intergenic
14	64065447	rs1453009	A	ADD	756	0.1464	0.04701	0.05425	0.2385	3.114	0.001916	ZBTB1	+	64041044	64070161	NM_014950
13	60017358	rs12865240	G	ADD	754	0.1803	0.05789	0.0668	0.2937	3.114	0.001917	TDRD3	+	59868591	60046014	NM_030794
5	95123253	rs7717280	A	ADD	749	0.1241	0.03987	0.046	0.2023	3.114	0.001918	RHOBTB3	+	95092605	95157827	NM_014899
5	115909328	rs10077439	C	ADD	756	0.1461	0.04693	0.05413	0.2381	3.114	0.001919	SEMA6A	-	115807149	115938450	NM_020796
3	129134319	rs2217628	A	ADD	755	0.1726	0.05545	0.06393	0.2813	3.113	0.001923	KBTBD12	+	129124591	129189204	NM_207335
6	93360989	rs12529529	G	ADD	756	-0.1428	0.04588	-0.2327	-0.05289	-3.113	0.001924	Intergenic
3	84090204	rs9859918	T	ADD	753	0.2504	0.08045	0.09274	0.4081	3.113	0.001924	Intergenic
9	4780165	rs4740801	A	ADD	752	-0.1312	0.04216	-0.2138	-0.04859	-3.112	0.001927	RCL1	+	4782833	4851064	NM_005772
9	29117577	rs1592173	A	ADD	731	0.1517	0.04873	0.05616	0.2472	3.112	0.001929	LINGO2	-	27938083	29202998	NM_001258282
11	86090122	rs1938930	A	ADD	756	-0.1343	0.04315	-0.2188	-0.04969	-3.111	0.001932	Intergenic
20	37705857	rs1701858	C	ADD	753	0.2537	0.08154	0.09388	0.4135	3.111	0.001934	Intergenic
8	39783853	rs6474177	G	ADD	756	-0.1332	0.04282	-0.2171	-0.04929	-3.111	0.001935	ADAM2	-	39720410	39814965	NM_001464
8	83474224	rs1382617	A	ADD	755	0.1255	0.04033	0.04642	0.2045	3.111	0.001936	Intergenic
3	35088644	rs6785948	A	ADD	754	0.1342	0.04315	0.04966	0.2188	3.111	0.001936	Intergenic
6	137668619	rs12210503	T	ADD	756	0.133	0.04276	0.04918	0.2168	3.11	0.001941	Intergenic
1	4787872	rs2181699	A	ADD	720	-0.1315	0.04229	-0.2144	-0.04865	-3.11	0.001942	Intergenic
3	16659662	rs10510457	C	ADD	755	-0.1376	0.04425	-0.2243	-0.05087	-3.11	0.001945	Intergenic
8	18891044	rs13271868	A	ADD	750	-0.1307	0.04203	-0.2131	-0.04831	-3.109	0.001947	PSD3	-	18429092	18915476	NM_015310
14	99346460	rs10141863	A	ADD	756	-0.1274	0.04097	-0.2077	-0.04707	-3.109	0.001948	EML1	+	99329497	99478148	NM_001008707
3	182993270	rs2339463	T	ADD	754	-0.1331	0.04281	-0.217	-0.04919	-3.109	0.001948	Intergenic
20	25436884	rs7272126	T	ADD	756	0.2213	0.07119	0.08176	0.3608	3.108	0.001952	NINL	-	25381337	25514153	NM_025176
2	113603678	rs419598	C	ADD	756	0.145	0.04664	0.05355	0.2364	3.108	0.001953	IL1RN	+	113591940	113608064	NM_173841
5	102949065	rs294039	C	ADD	755	0.1285	0.04134	0.04747	0.2095	3.108	0.001953	Intergenic
12	103389013	rs6419387	A	ADD	752	0.1329	0.04274	0.04908	0.2166	3.108	0.001954	CHST11	+	103374821	103679922	NM_001173982
4	125394267	rs6534431	A	ADD	756	0.1563	0.0503	0.05775	0.2549	3.108	0.001954	Intergenic
4	125384607	rs6854804	A	ADD	756	0.1563	0.0503	0.05775	0.2549	3.108	0.001954	Intergenic
2	45690285	rs7599740	T	ADD	756	-0.2764	0.08893	-0.4507	-0.1021	-3.108	0.001956	SRBD1	-	45469322	45691937	NM_018079
3	22623095	rs1349282	A	ADD	755	0.124	0.03991	0.04581	0.2023	3.108	0.001956	Intergenic
18	46065303	rs2276366	C	ADD	756	0.1787	0.0575	0.06596	0.2914	3.107	0.001961	CXXC1	-	46062710	46068690	NM_014593
18	46065303	rs2276366	C	ADD	756	0.1787	0.0575	0.06596	0.2914	3.107	0.001961	MBD1	-	46047249	46062142	NM_001204139
12	51957816	rs2272313	T	ADD	756	0.1302	0.04191	0.04804	0.2123	3.106	0.001967	ESPL1	+	51948349	51973694	NM_012291
2	33168424	rs218178	G	ADD	755	0.1293	0.04164	0.04771	0.2109	3.106	0.001969	LTBP1	+	33025872	33478079	NM_206943
11	94186285	rs1367505	A	ADD	756	-0.1535	0.04945	-0.2504	-0.0566	-3.105	0.001977	AMOTL1	+	94141155	94249566	NM_130847
7	93868835	rs1800222	C	ADD	751	-0.1794	0.0578	-0.2927	-0.06609	-3.103	0.001985	COL1A2	+	93861808	93898480	NM_000089
10	17113141	rs12766939	G	ADD	756	-0.1497	0.04824	-0.2443	-0.05516	-3.103	0.001985	CUBN	-	16905970	17211822	NM_001081
13	32279244	rs4942925	C	ADD	756	-0.1305	0.04204	-0.2129	-0.04807	-3.103	0.001985	LINC00423	-	32281327	32383790	NR_047020
18	10909330	rs9964303	T	ADD	735	0.1415	0.04559	0.05215	0.2309	3.104	0.001985	PIEZO2	-	10660243	11138761	NM_022068
6	128060200	rs629648	A	ADD	755	-0.1287	0.04146	-0.2099	-0.0474	-3.103	0.001985	Intergenic
8	8406026	rs6989299	A	ADD	755	0.181	0.05831	0.06668	0.2953	3.103	0.001985	Intergenic
3	150386613	rs4974389	C	ADD	756	0.1238	0.03991	0.04562	0.202	3.103	0.001987	CP	-	150362886	150422522	NR_046371
15	25940933	rs2305252	A	ADD	755	-0.1451	0.04677	-0.2367	-0.05339	-3.101	0.001999	OCA2	-	25673615	26018053	NM_000275
11	81191362	rs11232875	C	ADD	755	-0.2187	0.07051	-0.3569	-0.08047	-3.101	0.001999	Intergenic
3	69629536	rs1995177	C	ADD	755	-0.1504	0.0485	-0.2454	-0.05534	-3.101	0.002	Intergenic
8	49261191	rs4242485	G	ADD	756	0.1611	0.05196	0.0593	0.263	3.101	0.002	Intergenic
21	38736244	rs17230554	T	ADD	752	0.2254	0.0727	0.08295	0.3679	3.101	0.002002	ERG	-	38661052	38955488	NM_001243432
18	10909989	rs11080470	C	ADD	753	0.139	0.04481	0.05113	0.2268	3.101	0.002002	PIEZO2	-	10660243	11138761	NM_022068
1	47892674	rs893763	C	ADD	755	0.2322	0.0749	0.08543	0.379	3.101	0.002004	Intergenic
2	158782842	rs7571695	T	ADD	716	0.1317	0.04248	0.04846	0.215	3.101	0.002006	CCDC148	-	158736114	159021511	NM_138803
2	158782842	rs7571695	T	ADD	716	0.1317	0.04248	0.04846	0.215	3.101	0.002006	CCDC148-AS1	+	158731407	158800927	NR_038850
9	119158024	rs4837137	A	ADD	755	0.1306	0.04213	0.04803	0.2132	3.1	0.002008	ASTN2	-	118227324	119217138	NM_014010
4	92025805	rs9994175	A	ADD	752	0.1394	0.04497	0.05126	0.2275	3.1	0.002009	CCSER1	+	91267706	92742393	NM_001145065
4	97753169	rs6816701	T	ADD	754	0.1269	0.04095	0.04668	0.2072	3.1	0.002009	Intergenic
11	101115590	rs4384360	C	ADD	756	0.1278	0.04124	0.04699	0.2086	3.099	0.002012	Intergenic
2	77492745	rs424198	C	ADD	755	-0.1598	0.05157	-0.2609	-0.05873	-3.099	0.002015	LRRTM4	-	76828357	77603010	NM_001134745
3	32016233	rs17028714	C	ADD	756	0.2866	0.0925	0.1053	0.4679	3.099	0.002016	Intergenic
20	54720974	rs2426638	G	ADD	756	0.1379	0.0445	0.05067	0.2251	3.099	0.002017	Intergenic
16	20556203	rs151328	T	ADD	756	-0.1543	0.0498	-0.2519	-0.05669	-3.098	0.002019	ACSM1	-	20542059	20610079	NM_052956
11	6202131	rs325608	A	ADD	756	0.147	0.04744	0.054	0.24	3.098	0.002019	FAM160A2	-	6189139	6212517	NM_032127
1	38954717	rs6663716	A	ADD	755	0.2766	0.08929	0.1016	0.4516	3.098	0.002021	Intergenic
3	59995040	rs182418	C	ADD	756	-0.1605	0.05181	-0.262	-0.05894	-3.097	0.002025	FHIT	-	59710075	61212173	NM_001166243
5	111122362	rs32333	A	ADD	756	0.1603	0.05176	0.05887	0.2618	3.097	0.002026	NREP	-	111092898	111340527	NM_001142474
9	31308206	rs10813531	T	ADD	754	-0.1368	0.04416	-0.2233	-0.05021	-3.097	0.002029	Intergenic
14	95681144	rs12888576	G	ADD	755	-0.1539	0.04971	-0.2514	-0.0565	-3.096	0.002032	Intergenic
11	20247891	rs988659	T	ADD	756	0.1781	0.05752	0.06536	0.2908	3.096	0.002032	Intergenic
2	45196900	rs11896942	T	ADD	754	0.1276	0.04121	0.04682	0.2084	3.096	0.002034	Intergenic
8	98958329	rs4360265	T	ADD	755	-0.1285	0.0415	-0.2098	-0.04715	-3.096	0.002036	MATN2	+	98950486	99118122	NM_002380
16	27834654	rs7187021	A	ADD	755	0.1804	0.05829	0.0662	0.2947	3.096	0.002037	GSG1L	-	27706350	27982331	NM_001109763
5	94997305	rs12187674	T	ADD	754	-0.139	0.0449	-0.227	-0.05099	-3.096	0.002037	Intergenic
5	71542190	rs10039706	A	ADD	756	0.1284	0.04148	0.0471	0.2097	3.096	0.002038	MAP1B	+	71438873	71541153	NM_005909
6	163200194	rs4709655	T	ADD	756	0.1859	0.06005	0.06819	0.3036	3.096	0.002038	PACRG	+	163068153	163656514	NM_152410
2	6412212	rs9287675	A	ADD	750	0.1256	0.04057	0.04608	0.2051	3.096	0.002038	Intergenic
1	244154196	rs4654071	T	ADD	756	0.1894	0.06118	0.06946	0.3093	3.095	0.002039	SMYD3	-	243979264	244737267	NM_001167740
10	64395661	rs10509178	G	ADD	753	0.1998	0.06456	0.07329	0.3264	3.095	0.002041	Intergenic
7	137473030	rs12666806	G	ADD	747	0.2013	0.06504	0.07381	0.3288	3.095	0.002045	Intergenic
1	155519706	rs7542946	A	ADD	755	0.1924	0.06217	0.07053	0.3142	3.094	0.002045	Intergenic
11	131351332	rs10894480	A	ADD	756	0.1373	0.04436	0.05032	0.2242	3.094	0.002047	NTM	+	130745580	131711926	NM_001048209
19	12815141	rs2305796	A	ADD	732	-0.155	0.05008	-0.2531	-0.05681	-3.094	0.002048	MAST1	+	12810258	12846766	NM_014975
18	30772788	rs680798	C	ADD	756	-0.1315	0.04249	-0.2147	-0.04818	-3.094	0.002048	Intergenic
4	100555125	rs1827567	T	ADD	741	0.1506	0.04868	0.0552	0.246	3.094	0.002049	ADH7	-	100552440	100575690	NM_000673
2	137484482	rs10928585	A	ADD	755	0.243	0.07856	0.08903	0.397	3.093	0.002054	THSD7B	+	137464931	138151757	NM_001080427
7	53323837	rs11768111	T	ADD	744	0.2662	0.08607	0.09748	0.4349	3.093	0.002059	Intergenic
5	5279211	rs2913615	G	ADD	756	0.1277	0.04131	0.04677	0.2087	3.092	0.002061	ADAMTS16	+	5193442	5373412	NM_139056
10	109196892	rs7915045	A	ADD	753	0.1822	0.05891	0.0667	0.2976	3.092	0.002061	Intergenic
11	122083257	rs4382921	G	ADD	755	0.1485	0.04802	0.05436	0.2426	3.092	0.002062	UBASH3B	+	122031607	122190397	NM_032873
3	32440434	rs347158	C	ADD	756	0.1272	0.04115	0.04657	0.2079	3.092	0.002064	CMTM7	+	32408166	32471337	NM_138410
3	135078308	rs2692681	C	ADD	750	-0.1299	0.04201	-0.2122	-0.04754	-3.092	0.002066	RAB6B	-	135025769	135097381	NM_016577
9	26800177	rs10812467	T	ADD	754	-0.222	0.0718	-0.3627	-0.08124	-3.091	0.002066	Intergenic
3	16102226	rs9830122	C	ADD	756	0.1261	0.0408	0.04616	0.2061	3.091	0.002066	Intergenic
7	86874041	rs10487804	T	ADD	737	-0.2391	0.07733	-0.3906	-0.08751	-3.092	0.002067	ABCB4	-	86869296	86942955	NM_018849
6	47197503	rs1687119	G	ADD	756	0.1897	0.06136	0.06941	0.3099	3.091	0.002067	Intergenic
4	182596755	rs6831436	C	ADD	756	-0.1341	0.04339	-0.2191	-0.04907	-3.091	0.00207	Intergenic
7	70202943	rs13235325	C	ADD	756	0.1385	0.04481	0.05064	0.2263	3.09	0.002076	Intergenic
9	28869500	rs320955	A	ADD	756	0.1373	0.04442	0.05019	0.2243	3.09	0.002077	LINGO2	-	27938083	29202998	NM_001258282
1	40170242	rs12408124	T	ADD	756	0.1486	0.04808	0.05432	0.2428	3.09	0.002078	Intergenic
2	140113214	rs1370650	T	ADD	749	-0.1323	0.04283	-0.2163	-0.04839	-3.09	0.002078	Intergenic
5	19523315	rs16885921	G	ADD	743	0.1529	0.04948	0.05589	0.2499	3.09	0.00208	CDH18	-	19508911	20024110	NM_004934
13	23478540	rs4770546	C	ADD	756	0.13	0.04208	0.04751	0.2124	3.089	0.002082	Intergenic
11	127332937	rs478251	G	ADD	756	-0.1839	0.05952	-0.3005	-0.0672	-3.089	0.002083	Intergenic
5	141503184	rs1062158	C	ADD	756	0.1325	0.0429	0.04842	0.2166	3.088	0.002086	NDFIP1	+	141468507	141514192	NM_030571
5	141480620	rs11749731	A	ADD	756	0.1325	0.0429	0.04842	0.2166	3.088	0.002086	NDFIP1	+	141468507	141514192	NM_030571
5	141470771	rs4912622	G	ADD	756	0.1325	0.0429	0.04842	0.2166	3.088	0.002086	NDFIP1	+	141468507	141514192	NM_030571
5	141494038	rs7709361	T	ADD	756	0.1325	0.0429	0.04842	0.2166	3.088	0.002086	NDFIP1	+	141468507	141514192	NM_030571
9	8857519	rs723145	T	ADD	755	0.1574	0.05096	0.0575	0.2573	3.088	0.002087	PTPRD	-	8304245	10602723	NM_002839
4	183959737	rs2309777	G	ADD	754	-0.1299	0.04205	-0.2123	-0.04744	-3.088	0.002089	TENM3	+	183482130	183961171	NM_001080477
9	110119850	rs1923963	C	ADD	755	-0.1236	0.04002	-0.202	-0.04515	-3.088	0.002089	Intergenic
2	9782998	rs10929604	A	ADD	756	-0.1803	0.05842	-0.2949	-0.06584	-3.087	0.002098	Intergenic
18	66441834	rs1858206	G	ADD	755	0.257	0.08326	0.0938	0.4202	3.086	0.0021	Intergenic
15	96641822	rs4965328	G	ADD	756	-0.1258	0.04077	-0.2058	-0.04592	-3.086	0.002103	Intergenic
5	35894081	rs11567697	G	ADD	711	0.2064	0.06687	0.07532	0.3375	3.086	0.002107	IL7R	+	35892733	35915462	NM_002185
17	1807388	rs6503101	T	ADD	756	-0.1858	0.06023	-0.3039	-0.06778	-3.085	0.002109	RTN4RL1	-	1784720	1874928	NM_178568
16	67182936	rs11075685	T	ADD	756	0.1835	0.05948	0.06689	0.3001	3.084	0.002114	Intergenic
14	99345166	rs4905897	C	ADD	756	-0.1267	0.04108	-0.2072	-0.04617	-3.084	0.002118	EML1	+	99329497	99478148	NM_001008707
19	4725214	rs12610046	A	ADD	756	0.129	0.04185	0.04703	0.2111	3.084	0.002118	MIR7-3	+	4721681	4721791	NR_029607
19	4725214	rs12610046	A	ADD	756	0.129	0.04185	0.04703	0.2111	3.084	0.002118	MIR7-3HG	+	4720116	4723568	NR_027148
2	40450136	rs984707	A	ADD	755	-0.1328	0.04306	-0.2172	-0.04839	-3.084	0.002118	SLC8A1	-	40192789	40593079	NM_001112802
3	176475733	rs9865213	C	ADD	751	-0.2207	0.07157	-0.3609	-0.08039	-3.083	0.002124	NAALADL2	+	176059804	177006122	NM_207015
7	102286312	rs10267275	G	ADD	755	-0.1373	0.04455	-0.2247	-0.05002	-3.083	0.002126	FBXL13	-	102240543	102502524	NM_001111038
1	89290398	rs6675866	T	ADD	737	0.1639	0.05316	0.0597	0.2681	3.083	0.002126	GBP1	-	89290574	89303631	NM_002053
3	124840968	rs1254403	C	ADD	756	0.1746	0.05665	0.0636	0.2857	3.083	0.002128	MYLK	-	124813832	125085839	NM_053025
10	113251722	rs6585082	T	ADD	744	0.2481	0.08049	0.09037	0.4059	3.083	0.002128	Intergenic
2	172821389	rs6757886	A	ADD	749	0.2173	0.0705	0.07909	0.3554	3.082	0.002133	Intergenic
9	91751609	rs2196923	G	ADD	756	0.1453	0.04716	0.05288	0.2377	3.081	0.002137	Intergenic
13	81326663	rs1537937	C	ADD	752	0.1297	0.04212	0.04718	0.2123	3.08	0.002146	Intergenic
9	86498603	rs1187343	C	ADD	756	-0.1297	0.04213	-0.2123	-0.04716	-3.08	0.002149	NTRK2	+	86473285	86828325	NM_006180
18	8606036	rs12455759	A	ADD	756	-0.1665	0.05405	-0.2724	-0.06051	-3.079	0.00215	RAB12	+	8599442	8629380	NM_001025300
16	75400458	rs11863061	A	ADD	724	0.1595	0.05182	0.05798	0.2611	3.079	0.002157	Intergenic
5	4413537	rs261139	A	ADD	755	0.156	0.05068	0.05667	0.2553	3.078	0.002159	Intergenic
1	18537213	rs517004	C	ADD	746	0.276	0.08967	0.1003	0.4517	3.078	0.00216	IGSF21	+	18306826	18577564	NM_032880
15	96152498	rs12905174	C	ADD	753	0.1271	0.0413	0.04618	0.2081	3.078	0.00216	LOC91948	-	96086849	96218663	NR_024172
5	91191289	rs4415110	T	ADD	746	0.1331	0.04324	0.04832	0.2178	3.078	0.002164	Intergenic
3	56454403	rs1878268	T	ADD	751	-0.1351	0.04392	-0.2212	-0.04906	-3.077	0.002166	ERC2	-	55517375	56477431	NM_015576
6	154294049	rs282085	A	ADD	756	0.2676	0.08697	0.09715	0.4381	3.077	0.002167	Intergenic
7	70200777	rs12538806	A	ADD	756	0.1379	0.04483	0.05003	0.2258	3.076	0.002174	Intergenic
1	23757367	rs2920	G	ADD	748	-0.1561	0.05075	-0.2555	-0.05663	-3.076	0.002176	ID3	-	23757007	23758872	NM_002167
20	12217409	rs6078503	A	ADD	756	-0.1759	0.05718	-0.2879	-0.06379	-3.076	0.002176	Intergenic
11	5340890	rs17270894	G	ADD	749	0.1292	0.04201	0.04688	0.2116	3.076	0.002177	OR51B5	-	5318688	5483458	NR_038321
15	27169093	rs12442802	T	ADD	756	0.2002	0.0651	0.07262	0.3278	3.075	0.002178	APBA2	+	27001131	27197808	NM_005503
3	63507862	rs9837015	C	ADD	750	-0.1568	0.051	-0.2568	-0.05689	-3.076	0.002178	SYNPR	+	63238953	63577637	NM_001130003
3	63507862	rs9837015	C	ADD	750	-0.1568	0.051	-0.2568	-0.05689	-3.076	0.002178	SYNPR-AS1	-	63384311	63510767	NR_046677
5	173555469	rs7711162	G	ADD	756	0.1276	0.04149	0.04628	0.2089	3.076	0.002178	Intergenic
4	157592697	rs13123652	T	ADD	754	-0.2284	0.07428	-0.374	-0.0828	-3.075	0.002184	Intergenic
6	74015163	rs2124006	C	ADD	756	0.135	0.0439	0.04893	0.221	3.075	0.002185	KHDC1	-	74007758	74076659	NM_001251874
17	828226	rs2244811	G	ADD	756	0.2026	0.06589	0.07343	0.3317	3.074	0.002186	NXN	-	649302	829748	NM_022463
8	63792103	rs11780445	G	ADD	756	0.1331	0.04331	0.04824	0.218	3.074	0.00219	NKAIN3	+	63324054	64066182	NM_173688
10	132736140	rs12416478	T	ADD	756	0.1584	0.05153	0.05737	0.2594	3.073	0.002194	Intergenic
4	140650075	rs895600	A	ADD	752	0.1667	0.05425	0.06039	0.273	3.073	0.002196	SETD7	-	140646641	140697027	NM_030648
4	72509881	rs13152390	G	ADD	755	0.1636	0.05324	0.05924	0.2679	3.073	0.002197	SLC4A4	+	72271866	72656668	NM_001098484
21	19126861	rs1540002	T	ADD	755	0.1562	0.05085	0.05657	0.2559	3.072	0.002201	Intergenic
9	119154049	rs10818029	C	ADD	756	-0.1279	0.04162	-0.2094	-0.04628	-3.072	0.002204	ASTN2	-	118227324	119217138	NM_014010
4	27950352	rs10517140	A	ADD	754	-0.1768	0.05758	-0.2897	-0.06397	-3.071	0.002211	Intergenic
8	3499100	rs7813880	T	ADD	754	0.1686	0.05491	0.06099	0.2762	3.071	0.002214	CSMD1	-	2780281	4839736	NM_033225
18	23004732	rs1155333	G	ADD	756	0.1474	0.048	0.05328	0.2414	3.07	0.002218	CHST9	-	22749592	23019300	NM_031422
2	66641765	rs2300483	A	ADD	735	-0.1313	0.04276	-0.2151	-0.04748	-3.07	0.002218	MEIS1	+	66516035	66653395	NM_002398
12	100314155	rs11110777	A	ADD	756	-0.1663	0.05421	-0.2726	-0.06008	-3.068	0.002231	ARL1	-	100311033	100325703	NM_001177
11	87903521	rs6483229	A	ADD	756	0.1315	0.04286	0.0475	0.2155	3.068	0.002232	GRM5	-	87877391	88436464	NM_000842
5	68106034	rs33294	G	ADD	756	0.1312	0.04276	0.04738	0.215	3.068	0.002233	Intergenic
12	18498730	rs1447406	C	ADD	756	0.1779	0.05798	0.06423	0.2915	3.068	0.002235	PIK3C2G	+	18305740	18692619	NM_004570
20	39009052	rs6102231	G	ADD	756	0.1281	0.04175	0.04624	0.2099	3.068	0.002235	Intergenic
8	22718141	rs12679264	T	ADD	755	-0.1647	0.0537	-0.27	-0.05948	-3.068	0.002236	PEBP4	-	22626709	22841366	NM_144962
18	24264925	rs11083282	T	ADD	755	-0.1254	0.04087	-0.2055	-0.04526	-3.067	0.002238	Intergenic
13	94660197	rs899495	A	ADD	748	0.1421	0.04632	0.05128	0.2329	3.067	0.002242	ABCC4	-	94470083	94751688	NM_005845
8	21809815	rs899425	G	ADD	756	0.1297	0.04228	0.04679	0.2125	3.067	0.002242	Intergenic
8	83477977	rs6981943	A	ADD	756	0.1251	0.04081	0.04514	0.2051	3.066	0.002247	Intergenic
5	108766160	rs2963009	A	ADD	756	-0.142	0.04633	-0.2329	-0.05123	-3.066	0.002249	PJA2	-	108698308	108773574	NM_014819
5	13393781	rs1900194	A	ADD	755	0.1868	0.06094	0.06733	0.3062	3.065	0.002256	Intergenic
17	14370472	rs2022247	C	ADD	754	0.1474	0.04809	0.05312	0.2416	3.065	0.002258	Intergenic
2	129172629	rs17287456	G	ADD	744	0.1273	0.04153	0.04587	0.2087	3.065	0.002259	Intergenic
14	71464976	rs23219	G	ADD	756	0.1756	0.05731	0.06328	0.2879	3.064	0.00226	RGS6	+	71468569	72102991	NM_001204423
4	97746364	rs4260613	C	ADD	702	0.1287	0.04199	0.0464	0.211	3.065	0.002261	Intergenic
2	240620793	rs10933554	T	ADD	756	0.1251	0.04085	0.04509	0.2052	3.064	0.002263	OR6B2	-	240617580	240618519	NM_001005853
15	91627775	rs11074155	G	ADD	753	0.1242	0.04054	0.04475	0.2037	3.064	0.002263	Intergenic
4	108734572	rs11945602	T	ADD	755	0.1299	0.04239	0.04679	0.213	3.064	0.002264	Intergenic
15	33120850	rs6495744	T	ADD	756	0.1261	0.04116	0.04543	0.2068	3.064	0.002264	Intergenic
10	76880197	rs7072873	C	ADD	754	0.1288	0.04203	0.04639	0.2111	3.064	0.002264	Intergenic
4	174503801	rs12640749	T	ADD	756	0.1289	0.04207	0.04642	0.2113	3.063	0.002267	Intergenic
20	16696566	rs6044305	T	ADD	756	0.1375	0.04489	0.04953	0.2255	3.063	0.002267	Intergenic
6	10404322	rs1333657	A	ADD	756	-0.1309	0.04272	-0.2146	-0.04713	-3.063	0.002269	Intergenic
3	1915922	rs1387089	C	ADD	753	-0.1923	0.06281	-0.3154	-0.06923	-3.062	0.002275	Intergenic
11	21370356	rs7109477	A	ADD	756	0.1259	0.04113	0.04532	0.2065	3.062	0.002278	NELL1	+	20647692	21553805	NM_006157
6	137681866	rs6909860	T	ADD	756	0.1305	0.04263	0.04697	0.2141	3.062	0.002278	Intergenic
11	5339279	rs12801179	A	ADD	756	0.129	0.04213	0.04642	0.2115	3.062	0.002279	OR51B5	-	5318688	5483458	NR_038321
8	53241889	rs2303457	C	ADD	754	0.1703	0.05562	0.06125	0.2793	3.061	0.002283	ST18	-	53185944	53484992	NM_014682
2	143492524	rs352929	A	ADD	751	0.2821	0.09215	0.1014	0.4627	3.061	0.002287	KYNU	+	143351664	143516355	NM_001199241
9	22291053	rs1575971	C	ADD	756	0.2403	0.07851	0.08641	0.3942	3.061	0.002287	Intergenic
6	90796153	rs12662612	C	ADD	753	-0.1337	0.04369	-0.2193	-0.04807	-3.06	0.002291	BACH2	-	90692967	91063348	NM_001170794
1	166473921	rs6664426	T	ADD	739	-0.132	0.04314	-0.2165	-0.04744	-3.06	0.002297	SFT2D2	+	166461878	166478712	NM_199344
10	109427434	rs11193608	A	ADD	754	0.1501	0.04907	0.05395	0.2463	3.059	0.002297	Intergenic
8	135814684	rs4388416	T	ADD	752	-0.2097	0.06853	-0.344	-0.07534	-3.059	0.002298	Intergenic
1	67828985	rs787521	A	ADD	754	0.1711	0.05591	0.06147	0.2806	3.059	0.002298	Intergenic
3	7961779	rs6443145	T	ADD	754	-0.1404	0.04591	-0.2304	-0.05046	-3.059	0.002299	Intergenic
9	13675649	rs8192986	G	ADD	756	-0.2085	0.06817	-0.3421	-0.07491	-3.059	0.002301	Intergenic
5	36389091	rs4869658	A	ADD	755	-0.1352	0.04419	-0.2218	-0.04854	-3.058	0.002304	Intergenic
16	19249929	rs8049319	G	ADD	756	-0.1889	0.06177	-0.31	-0.06784	-3.058	0.002307	Intergenic
16	1844507	rs1742424	A	ADD	756	0.2428	0.07942	0.08717	0.3985	3.058	0.002311	MEIOB	-	1823984	1862180	NM_001163560
9	28795269	rs7038242	C	ADD	756	0.1275	0.04172	0.04577	0.2093	3.057	0.002316	LINGO2	-	27938083	29202998	NM_001258282
12	27601182	rs10506022	C	ADD	753	-0.2236	0.07315	-0.367	-0.08022	-3.057	0.002318	PPFIBP1	+	27568311	27739764	NM_003622
11	96682687	rs1426630	G	ADD	756	0.1354	0.04429	0.04857	0.2222	3.057	0.002319	Intergenic
4	97222665	rs6814247	A	ADD	756	0.1656	0.05418	0.05938	0.2718	3.056	0.002323	Intergenic
2	18123023	rs2345167	A	ADD	756	0.1277	0.04181	0.04579	0.2097	3.055	0.002329	Intergenic
16	61830388	rs8051256	C	ADD	755	-0.1441	0.04718	-0.2366	-0.05167	-3.055	0.002329	Intergenic
5	7945310	rs162048	G	ADD	756	0.1754	0.05742	0.06287	0.2879	3.055	0.002331	MTRR	+	7922216	7954235	NM_002454
7	31836507	rs12701141	C	ADD	755	-0.1396	0.04571	-0.2292	-0.05005	-3.055	0.002331	PDE1C	-	31759156	32304908	NM_001191058
17	65849284	rs9674507	C	ADD	754	0.1528	0.05002	0.05477	0.2509	3.055	0.002331	Intergenic
22	19211385	rs1110462	G	ADD	755	0.2333	0.07638	0.08361	0.383	3.055	0.002334	MED15	+	19191885	19271919	NM_001003891
2	116938226	rs12619029	G	ADD	753	-0.1359	0.04449	-0.2231	-0.0487	-3.055	0.002334	Intergenic
20	8903810	rs226191	G	ADD	756	0.1276	0.04176	0.04571	0.2094	3.055	0.002334	Intergenic
2	8365360	rs642501	C	ADD	756	0.1257	0.04116	0.04502	0.2064	3.054	0.002339	LINC00299	-	8065351	8386000	NR_034135
17	3194433	rs7222594	C	ADD	743	0.2037	0.06671	0.07299	0.3345	3.054	0.002339	Intergenic
12	51251440	rs670741	A	ADD	753	0.1511	0.04948	0.05411	0.2481	3.054	0.002342	KRT74	-	51245869	51253876	NM_175053
11	91354114	rs7940613	G	ADD	753	0.1211	0.03966	0.04337	0.1988	3.054	0.002342	Intergenic
1	76635236	rs2209458	A	ADD	756	-0.1273	0.04169	-0.209	-0.04558	-3.053	0.002343	ST6GALNAC3	+	76312976	76869257	NM_152996
17	14362429	rs11078253	G	ADD	756	-0.1368	0.04481	-0.2246	-0.04899	-3.053	0.002343	Intergenic
21	15755093	rs1736161	A	ADD	737	0.1267	0.0415	0.04536	0.208	3.053	0.002347	Intergenic
11	94203896	rs16921059	C	ADD	755	-0.1523	0.0499	-0.2501	-0.05451	-3.052	0.002351	AMOTL1	+	94141155	94249566	NM_130847
5	4394772	rs155355	G	ADD	754	-0.1508	0.04941	-0.2476	-0.05396	-3.052	0.002352	Intergenic
5	172075726	rs792690	G	ADD	756	-0.1239	0.0406	-0.2035	-0.04434	-3.052	0.002352	Intergenic
20	48423990	rs4809788	T	ADD	744	-0.1279	0.04189	-0.21	-0.04575	-3.052	0.002355	Intergenic
16	20579676	rs163275	G	ADD	756	-0.1311	0.04299	-0.2154	-0.0469	-3.051	0.002362	ACSM1	-	20542059	20610079	NM_052956
13	92756433	rs2057524	C	ADD	756	-0.2001	0.06561	-0.3287	-0.07151	-3.05	0.00237	GPC6	+	92677078	93858274	NM_005708
13	94697717	rs4148435	G	ADD	714	-0.1989	0.06521	-0.3267	-0.07111	-3.05	0.002371	ABCC4	-	94470083	94751688	NM_005845
13	94729993	rs4148422	C	ADD	753	0.1721	0.05642	0.06148	0.2826	3.05	0.002372	ABCC4	-	94470083	94751688	NM_005845
4	26724783	rs16878852	T	ADD	755	-0.2533	0.08306	-0.4161	-0.09051	-3.05	0.002372	Intergenic
6	120794682	rs6937194	C	ADD	755	0.1284	0.04211	0.04589	0.211	3.05	0.002372	Intergenic
1	70969714	rs1932063	T	ADD	756	0.1261	0.04135	0.04505	0.2071	3.05	0.002373	Intergenic
6	52701783	rs9296691	T	ADD	753	-0.2589	0.08489	-0.4252	-0.09248	-3.049	0.002374	Intergenic
3	117160440	rs7632246	C	ADD	756	0.1259	0.04131	0.04498	0.2069	3.049	0.002377	LSAMP	-	117003899	117647075	NM_002338
13	28700030	rs12584927	G	ADD	756	-0.1769	0.05803	-0.2907	-0.06319	-3.049	0.002379	MTUS2	+	28496747	28978084	NM_001033602
2	204859473	rs4675449	T	ADD	756	0.122	0.04003	0.04358	0.2005	3.049	0.002379	Intergenic
9	22638562	rs12553349	C	ADD	756	-0.1207	0.03961	-0.1984	-0.04311	-3.048	0.002383	FLJ35282	+	22636198	22814212	NR_038977
8	5733260	rs2840399	G	ADD	750	-0.1447	0.04749	-0.2378	-0.05165	-3.048	0.002388	Intergenic
10	102434884	rs1419178	G	ADD	755	-0.1417	0.04651	-0.2329	-0.05058	-3.048	0.002389	Intergenic
18	66197579	rs2711390	A	ADD	755	0.1296	0.04254	0.04626	0.213	3.047	0.002389	Intergenic
3	73868747	rs17756459	T	ADD	755	-0.1628	0.05342	-0.2675	-0.05809	-3.047	0.002391	Intergenic
13	92937327	rs7997642	C	ADD	756	0.1235	0.04052	0.04404	0.2029	3.047	0.002392	GPC6	+	92677078	93858274	NM_005708
8	131470070	rs7016144	A	ADD	756	0.1339	0.04395	0.04777	0.22	3.047	0.002393	ASAP1	-	131133532	131525088	NM_001247996
8	32342748	rs7834123	T	ADD	753	0.1923	0.06311	0.06859	0.316	3.047	0.002395	NRG1	+	31616809	32720312	NM_013962
3	41372045	rs9842536	T	ADD	756	-0.1428	0.04686	-0.2346	-0.05091	-3.046	0.002397	ULK4	-	41263093	41978664	NM_017886
20	42291062	rs16985330	T	ADD	755	-0.1886	0.06193	-0.31	-0.06727	-3.046	0.002398	LOC100505783	+	42273013	42288081	NR_038339
5	31845243	rs16901583	C	ADD	756	-0.1475	0.04843	-0.2424	-0.0526	-3.046	0.0024	PDZD2	+	31834787	32146795	NM_178140
14	55148492	rs12886220	G	ADD	750	-0.1336	0.04386	-0.2196	-0.04763	-3.046	0.002402	KTN1	+	55116677	55221055	NR_073129
2	29927657	rs7567152	A	ADD	756	-0.1403	0.04608	-0.2306	-0.04999	-3.045	0.00241	ALK	-	29269143	29997981	NM_004304
21	15257340	rs10482863	C	ADD	744	-0.222	0.07295	-0.365	-0.07906	-3.044	0.00242	NRIP1	-	15255426	15358997	NM_003489
8	16799856	rs1565741	A	ADD	756	0.1623	0.05332	0.05777	0.2668	3.043	0.002421	Intergenic
5	116943648	rs449716	T	ADD	753	-0.1165	0.03828	-0.1915	-0.04146	-3.043	0.002423	LOC728342	+	116779106	116943338	NR_046089
10	95192322	rs7923523	A	ADD	712	-0.1503	0.04939	-0.2471	-0.05352	-3.044	0.002425	MYOF	-	95056175	95232064	NM_013451
1	233070620	rs2803011	G	ADD	754	0.1667	0.05478	0.05931	0.274	3.043	0.002427	Intergenic
3	44110360	rs9882688	G	ADD	756	0.2253	0.07406	0.08012	0.3704	3.042	0.002434	Intergenic
20	47896465	rs6067248	G	ADD	722	0.1294	0.04254	0.04603	0.2128	3.042	0.002436	SLC9A8	+	47862656	47942186	NM_015266
5	151449720	rs29856	T	ADD	753	-0.1286	0.04228	-0.2115	-0.04572	-3.041	0.002438	Intergenic
4	30441934	rs1447373	T	ADD	756	-0.1325	0.04358	-0.218	-0.04712	-3.041	0.00244	Intergenic
6	92281245	rs12211107	T	ADD	741	-0.2794	0.09188	-0.4595	-0.09933	-3.041	0.002442	Intergenic
8	8402831	rs7000205	C	ADD	755	0.1774	0.05833	0.06304	0.2917	3.041	0.002443	Intergenic
3	183872777	rs2700845	A	ADD	755	-0.141	0.04637	-0.2319	-0.0501	-3.04	0.002445	Intergenic
10	53508767	rs4935027	A	ADD	751	0.1343	0.04419	0.04774	0.221	3.04	0.002447	PRKG1	+	52420916	53728116	NM_001098512
6	92611380	rs4707699	G	ADD	756	0.1284	0.04223	0.04562	0.2112	3.04	0.002447	Intergenic
18	4811261	rs4502324	C	ADD	753	0.1287	0.04234	0.04573	0.2117	3.04	0.002448	Intergenic
5	8988632	rs2963337	G	ADD	754	0.1352	0.04449	0.04803	0.2224	3.04	0.002452	Intergenic
5	68043559	rs246973	T	ADD	755	-0.1386	0.04561	-0.228	-0.04922	-3.039	0.002455	Intergenic
1	76259472	rs6672844	A	ADD	756	0.1537	0.05059	0.05458	0.2529	3.039	0.002458	Intergenic
17	49327159	rs17654999	A	ADD	756	-0.1404	0.04621	-0.231	-0.04985	-3.039	0.002459	Intergenic
6	162312892	rs11964796	A	ADD	755	0.1527	0.05026	0.0542	0.2512	3.038	0.002462	PARK2	-	161688579	163068824	NM_004562
1	15176506	rs10927611	G	ADD	755	-0.1631	0.05368	-0.2683	-0.05787	-3.038	0.002464	KAZN	+	14797799	15317131	NM_201628
20	14859910	rs7262639	A	ADD	754	0.1676	0.05515	0.05946	0.2756	3.038	0.002464	MACROD2	+	13924145	15981841	NM_080676
20	14859910	rs7262639	A	ADD	754	0.1676	0.05515	0.05946	0.2756	3.038	0.002464	MACROD2-AS1	-	14812898	14858142	NR_037841
7	29085460	rs317722	C	ADD	756	0.2722	0.08961	0.09659	0.4479	3.038	0.002466	CPVL	-	29001771	29152678	NM_031311
12	129038571	rs708358	T	ADD	754	0.1538	0.05062	0.05456	0.253	3.038	0.002466	Intergenic
12	124006284	rs11057929	G	ADD	755	0.1595	0.0525	0.05658	0.2624	3.038	0.002467	DHX37	-	123997322	124039620	NM_032656
1	68529922	rs3923451	G	ADD	755	0.1261	0.04152	0.04472	0.2075	3.037	0.002471	Intergenic
12	130142546	rs7311928	A	ADD	754	0.1274	0.04194	0.04516	0.2096	3.037	0.002476	GPR133	+	130004404	130191961	NM_198827
10	95195752	rs7069180	C	ADD	752	-0.1468	0.04835	-0.2416	-0.05206	-3.037	0.002476	MYOF	-	95056175	95232064	NM_013451
12	128120597	rs11060115	A	ADD	756	-0.1255	0.04134	-0.2066	-0.0445	-3.036	0.002477	TMEM132D	-	128122223	128954165	NM_133448
4	155268934	rs938716	T	ADD	756	-0.1482	0.04882	-0.2439	-0.05255	-3.036	0.002477	Intergenic
18	33004685	rs2586786	A	ADD	756	0.1344	0.04425	0.04763	0.2211	3.036	0.002478	KIAA1328	+	32663077	33059286	NM_020776
8	13588877	rs1947919	G	ADD	756	0.1502	0.04948	0.05322	0.2472	3.036	0.002484	Intergenic
1	238645882	rs9662100	A	ADD	756	0.1665	0.05484	0.05898	0.2739	3.035	0.002485	FMN2	+	238321807	238705112	NM_020066
5	106529101	rs4957534	G	ADD	756	0.1277	0.04208	0.04525	0.2102	3.035	0.002486	Intergenic
17	50418742	rs958556	C	ADD	747	0.1675	0.05519	0.05931	0.2756	3.035	0.002493	STXBP4	+	50401124	50596448	NM_178509
5	172059909	rs792691	A	ADD	751	0.1295	0.04269	0.04584	0.2132	3.034	0.0025	Intergenic
2	41990292	rs7580660	C	ADD	756	-0.123	0.04057	-0.2026	-0.04354	-3.033	0.002502	Intergenic
3	82226341	rs9309886	T	ADD	737	0.156	0.05142	0.05521	0.2568	3.034	0.002502	Intergenic
10	11171181	rs1291816	C	ADD	755	-0.1258	0.04147	-0.2071	-0.04451	-3.033	0.002503	CELF2	+	11087264	11418678	NM_001025077
10	11171181	rs1291816	C	ADD	755	-0.1258	0.04147	-0.2071	-0.04451	-3.033	0.002503	CELF2-AS2	-	11153510	11187457	NR_046108
18	32676348	rs719847	T	ADD	756	0.1345	0.04433	0.04757	0.2214	3.033	0.002506	KIAA1328	+	32663077	33059286	NM_020776
8	130318987	rs4380897	G	ADD	755	-0.1611	0.0531	-0.2651	-0.05698	-3.033	0.002506	LOC728724	-	130297894	130322668	NR_033916
8	63678076	rs1531658	A	ADD	755	0.1503	0.04956	0.05317	0.2474	3.033	0.002506	NKAIN3	+	63324054	64066182	NM_173688
6	31805366	rs805305	C	ADD	754	0.1247	0.04113	0.0441	0.2053	3.032	0.002513	C6orf25	+	31799099	31802464	NM_138272
6	31805366	rs805305	C	ADD	754	0.1247	0.04113	0.0441	0.2053	3.032	0.002513	CLIC1	-	31806336	31812320	NM_001288
6	31805366	rs805305	C	ADD	754	0.1247	0.04113	0.0441	0.2053	3.032	0.002513	DDAH2	-	31802795	31806018	NM_013974
13	35861788	rs4132904	T	ADD	756	0.1226	0.04042	0.04333	0.2018	3.032	0.002513	Intergenic
1	47698609	rs6689636	G	ADD	755	-0.2242	0.07395	-0.3691	-0.07925	-3.032	0.002516	Intergenic
2	140143098	rs1837162	G	ADD	754	-0.1296	0.04274	-0.2133	-0.04579	-3.031	0.002519	Intergenic
13	60005314	rs9538737	C	ADD	753	0.1745	0.05758	0.06167	0.2874	3.031	0.00252	TDRD3	+	59868591	60046014	NM_030794
4	125452858	rs3915053	T	ADD	756	0.1489	0.04914	0.05262	0.2452	3.031	0.002522	Intergenic
17	14165845	rs758049	A	ADD	750	-0.1644	0.05428	-0.2708	-0.05804	-3.029	0.002536	HS3ST3B1	+	14145230	14190217	NM_006041
8	63543923	rs10504348	T	ADD	753	0.1634	0.05396	0.05769	0.2692	3.029	0.002537	NKAIN3	+	63324054	64066182	NM_173688
1	82908747	rs12239057	T	ADD	756	0.1341	0.04428	0.04735	0.2209	3.029	0.002537	Intergenic
6	150660443	rs11751092	G	ADD	754	-0.244	0.08057	-0.4019	-0.08612	-3.029	0.002539	Intergenic
6	31796497	rs805293	T	ADD	755	-0.1255	0.04143	-0.2067	-0.04428	-3.029	0.00254	C6orf25	+	31799099	31802464	NM_138272
6	31796497	rs805293	T	ADD	755	-0.1255	0.04143	-0.2067	-0.04428	-3.029	0.00254	LY6G6C	-	31794403	31797490	NM_025261
6	31796497	rs805293	T	ADD	755	-0.1255	0.04143	-0.2067	-0.04428	-3.029	0.00254	LY6G6D	+	31791111	31793560	NM_021246
6	31710946	rs1046089	A	ADD	756	0.1292	0.04265	0.04557	0.2127	3.028	0.002542	BAG6	-	31714783	31728456	NM_080703
6	31710946	rs1046089	A	ADD	756	0.1292	0.04265	0.04557	0.2127	3.028	0.002542	PRRC2A	+	31696428	31713533	NM_080686
6	128037102	rs686730	T	ADD	756	-0.1253	0.04137	-0.2064	-0.0442	-3.029	0.002542	Intergenic
1	113715546	rs6664279	C	ADD	756	-0.1582	0.05224	-0.2606	-0.0558	-3.028	0.002544	Intergenic
16	48099190	rs12596987	T	ADD	756	-0.1608	0.05311	-0.2649	-0.05673	-3.028	0.002545	ZNF423	-	48082015	48449331	NM_001271620
18	43429400	rs1995415	G	ADD	753	0.1263	0.0417	0.04454	0.208	3.028	0.002545	Intergenic
13	31788572	rs1799943	A	ADD	752	0.1397	0.04613	0.04926	0.2301	3.028	0.002547	BRCA2	+	31787616	31871809	NM_000059
13	31788572	rs1799943	A	ADD	752	0.1397	0.04613	0.04926	0.2301	3.028	0.002547	ZAR1L	-	31775907	31784091	NM_001136571
2	235892882	rs2163566	A	ADD	753	0.124	0.04094	0.04371	0.2042	3.028	0.002551	Intergenic
5	101345616	rs6596245	G	ADD	753	0.1929	0.06372	0.06802	0.3178	3.027	0.002551	Intergenic
12	297836	rs11062385	C	ADD	756	-0.1408	0.0465	-0.2319	-0.04963	-3.027	0.002552	KDM5A	-	259483	368881	NM_001042603
1	75366463	rs11162567	A	ADD	756	0.1259	0.04158	0.04438	0.2074	3.027	0.002552	LHX8	+	75366706	75399806	NM_001001933
1	158408260	rs1891265	G	ADD	756	-0.1204	0.03978	-0.1984	-0.04244	-3.027	0.002555	ATP1A4	+	158387975	158423391	NM_144699
2	3086949	rs1551296	A	ADD	756	0.1724	0.05697	0.06076	0.2841	3.026	0.002559	Intergenic
4	64795145	rs1483719	G	ADD	756	0.1783	0.05893	0.06283	0.2938	3.026	0.002562	Intergenic
7	35364172	rs6462603	T	ADD	756	-0.149	0.04924	-0.2455	-0.05249	-3.026	0.002563	LOC401324	+	35319990	35382611	NR_038864
15	36521518	rs4432234	G	ADD	756	-0.1254	0.04144	-0.2066	-0.04417	-3.026	0.002565	Intergenic
14	92195035	rs12885166	T	ADD	756	-0.132	0.04362	-0.2175	-0.04648	-3.026	0.002566	RIN3	+	92049877	92225087	NM_024832
11	40088008	rs2927213	G	ADD	755	0.204	0.06744	0.07185	0.3362	3.025	0.002569	LRRC4C	-	40092325	41437762	NM_001258419
7	35350221	rs235412	C	ADD	740	-0.1621	0.0536	-0.2672	-0.05708	-3.025	0.002575	LOC401324	+	35319990	35382611	NR_038864
15	96153271	rs4246278	C	ADD	756	0.1261	0.04169	0.04439	0.2078	3.025	0.002575	LOC91948	-	96086849	96218663	NR_024172
3	123992208	rs9812646	G	ADD	725	-0.1303	0.04309	-0.2148	-0.04589	-3.025	0.002576	DIRC2	+	123996590	124082676	NM_032839
3	123992208	rs9812646	G	ADD	725	-0.1303	0.04309	-0.2148	-0.04589	-3.025	0.002576	HSPBAP1	-	123941533	123995356	NM_024610
6	112004271	rs2235175	C	ADD	754	0.1245	0.04117	0.04377	0.2051	3.023	0.002587	TRAF3IP2	-	111983273	112034170	NR_028338
6	112004271	rs2235175	C	ADD	754	0.1245	0.04117	0.04377	0.2051	3.023	0.002587	TRAF3IP2-AS1	+	111911367	112030190	NR_034108
12	52018158	rs10876432	G	ADD	756	0.1357	0.04489	0.04771	0.2237	3.023	0.00259	SP7	-	52006626	52016271	NM_001173467
2	66630233	rs2300477	A	ADD	752	-0.1268	0.04194	-0.209	-0.04457	-3.023	0.002591	MEIS1	+	66516035	66653395	NM_002398
2	124548973	rs3902861	T	ADD	756	0.1375	0.0455	0.04833	0.2267	3.022	0.002595	CNTNAP5	+	124499333	125389333	NM_130773
9	22896729	rs10811800	T	ADD	756	-0.1261	0.04174	-0.2079	-0.04432	-3.022	0.002597	Intergenic
6	92916595	rs13202708	A	ADD	755	-0.1359	0.04497	-0.224	-0.04775	-3.022	0.002597	Intergenic
18	45400797	rs883218	T	ADD	756	0.1368	0.04528	0.04807	0.2255	3.022	0.002599	Intergenic
22	36310440	rs6000813	T	ADD	752	0.1511	0.05	0.05308	0.2491	3.022	0.002601	LGALS2	-	36296198	36305970	NM_006498
6	23298517	rs12529064	C	ADD	755	-0.2562	0.0848	-0.4224	-0.08999	-3.021	0.002604	Intergenic
17	3160856	rs9911226	A	ADD	755	0.1804	0.05973	0.06337	0.2975	3.021	0.002605	OR3A4P	+	3160288	3161490	NR_024128
12	17206358	rs11043344	G	ADD	756	-0.1302	0.04311	-0.2147	-0.04573	-3.021	0.002608	Intergenic
20	42336007	rs6031493	A	ADD	751	0.1704	0.05642	0.05983	0.281	3.02	0.00261	GDAP1L1	+	42309152	42342971	NM_001256738
3	62141877	rs4586801	C	ADD	755	0.1746	0.0578	0.06129	0.2879	3.02	0.00261	PTPRG	+	61522282	62255613	NM_002841
8	63619044	rs1993128	T	ADD	753	0.1234	0.04086	0.04331	0.2035	3.02	0.002615	NKAIN3	+	63324054	64066182	NM_173688
7	7930763	rs6975902	A	ADD	756	-0.1409	0.04666	-0.2324	-0.04945	-3.02	0.002616	Intergenic
8	63626273	rs2928389	A	ADD	755	0.1974	0.06537	0.06926	0.3255	3.02	0.002618	NKAIN3	+	63324054	64066182	NM_173688
9	8858177	rs2217711	A	ADD	743	0.1769	0.05858	0.06208	0.2917	3.02	0.002618	PTPRD	-	8304245	10602723	NM_002839
4	6241952	rs1877762	A	ADD	756	-0.16	0.05299	-0.2638	-0.05611	-3.019	0.002624	JAKMIP1	-	6078826	6253219	NM_001099433
18	35492500	rs1444395	A	ADD	753	0.2215	0.07338	0.0777	0.3653	3.019	0.002624	LINC00669	-	35040885	35585957	NR_024391
5	25611316	rs7710975	G	ADD	725	0.1834	0.06073	0.06433	0.3024	3.019	0.002625	Intergenic
10	64334186	rs12764150	C	ADD	756	0.2381	0.07888	0.08351	0.3927	3.019	0.002626	Intergenic
13	81237495	rs9545852	T	ADD	753	-0.1246	0.04127	-0.2055	-0.04369	-3.019	0.002626	Intergenic
17	3194402	rs7222579	C	ADD	731	0.1936	0.06412	0.06789	0.3192	3.019	0.002627	Intergenic
9	29074708	rs1418344	G	ADD	756	0.1253	0.04152	0.04395	0.2067	3.018	0.002628	LINGO2	-	27938083	29202998	NM_001258282
5	6975386	rs2397719	A	ADD	753	0.133	0.04405	0.04662	0.2193	3.018	0.002628	Intergenic
8	69888885	rs16935095	G	ADD	754	-0.1897	0.06286	-0.3129	-0.06652	-3.018	0.002629	C8orf34	+	69405510	69893812	NM_052958
18	29183221	rs10775453	A	ADD	755	0.159	0.0527	0.05575	0.2623	3.018	0.002632	CCDC178	-	28771363	29274683	NM_198995
5	25579023	rs1428241	C	ADD	755	0.172	0.05701	0.06031	0.2838	3.018	0.002633	Intergenic
3	7957394	rs955639	C	ADD	730	0.1401	0.04641	0.0491	0.231	3.018	0.002635	Intergenic
6	38348063	rs9470848	T	ADD	756	-0.1314	0.04354	-0.2167	-0.04605	-3.017	0.002636	BTBD9	-	38244204	38715902	NM_052893
19	59189856	rs7251895	T	ADD	738	0.236	0.07821	0.08272	0.3893	3.018	0.002636	CACNG6	+	59186214	59207732	NR_102308
19	59189856	rs7251895	T	ADD	738	0.236	0.07821	0.08272	0.3893	3.018	0.002636	CACNG8	+	59158101	59185281	NM_031895
13	57886272	rs7988007	C	ADD	754	-0.1747	0.0579	-0.2882	-0.06122	-3.017	0.002636	Intergenic
10	17380348	rs11254509	A	ADD	756	-0.1232	0.04082	-0.2032	-0.04315	-3.017	0.002638	Intergenic
3	39643206	rs13091037	G	ADD	756	0.1372	0.04547	0.04807	0.2263	3.017	0.002638	Intergenic
5	144336414	rs185067	C	ADD	753	0.1396	0.04626	0.04889	0.2302	3.017	0.002641	Intergenic
7	151018453	rs6980380	C	ADD	756	-0.166	0.05503	-0.2739	-0.05815	-3.017	0.002643	PRKAG2	-	150884133	151205249	NM_016203
4	70748760	rs4149535	C	ADD	754	0.1637	0.05428	0.05735	0.2701	3.016	0.002644	SULT1E1	-	70741518	70760459	NM_005420
1	20280768	rs11573253	T	ADD	756	-0.1556	0.05159	-0.2567	-0.0545	-3.016	0.002645	PLA2G5	+	20269287	20290981	NM_000929
2	115703204	rs6542254	G	ADD	754	-0.1665	0.05519	-0.2746	-0.05829	-3.016	0.002646	DPP10	+	114916368	116318796	NM_020868
2	140057490	rs1438026	C	ADD	754	-0.1291	0.0428	-0.2129	-0.04518	-3.016	0.00265	Intergenic
3	56419879	rs6768071	A	ADD	756	-0.1373	0.04552	-0.2265	-0.04805	-3.016	0.002651	ERC2	-	55517375	56477431	NM_015576
19	62070079	rs8113561	A	ADD	743	0.2524	0.08369	0.08835	0.4164	3.016	0.002653	Intergenic
5	18980018	rs3935803	C	ADD	756	0.13	0.04312	0.04549	0.2145	3.015	0.002656	Intergenic
6	128783169	rs9398869	A	ADD	756	0.2304	0.07643	0.08061	0.3802	3.015	0.002659	PTPRK	-	128331616	128883563	NM_001135648
10	6119485	rs11256448	G	ADD	753	-0.1433	0.04753	-0.2364	-0.05012	-3.014	0.002662	IL2RA	-	6092662	6144339	NM_000417
11	117043976	rs593380	G	ADD	755	-0.1259	0.04177	-0.2078	-0.04404	-3.014	0.002663	DSCAML1	-	116803698	117173186	NM_020693
5	141406068	rs7722161	G	ADD	755	0.1446	0.04797	0.05055	0.2386	3.014	0.002667	Intergenic
15	33846895	rs1027488	G	ADD	754	-0.1311	0.04351	-0.2164	-0.04585	-3.014	0.002668	DPH6-AS1	+	33625687	33938494	NR_038251
12	18511296	rs1868064	T	ADD	756	0.1302	0.04321	0.04553	0.2149	3.013	0.00267	PIK3C2G	+	18305740	18692619	NM_004570
2	190680503	rs10206154	G	ADD	754	-0.1299	0.04311	-0.2144	-0.04542	-3.014	0.00267	Intergenic
5	6947891	rs7736563	T	ADD	751	0.1678	0.0557	0.05867	0.277	3.013	0.002672	Intergenic
3	191642994	rs10937432	C	ADD	756	-0.1693	0.0562	-0.2795	-0.05918	-3.013	0.002674	TMEM207	-	191629139	191650359	NM_207316
3	71336883	rs1474272	C	ADD	756	-0.2014	0.06685	-0.3324	-0.07039	-3.013	0.002675	FOXP1	-	71086554	71715830	NM_001244810
2	1919730	rs1864881	A	ADD	756	0.1274	0.04227	0.0445	0.2102	3.013	0.002676	MYT1L	-	1771891	2314052	NM_015025
4	10833509	rs1003271	A	ADD	754	-0.1251	0.04152	-0.2065	-0.04371	-3.013	0.002676	Intergenic
18	67391074	rs11151681	G	ADD	701	-0.131	0.04348	-0.2163	-0.04581	-3.013	0.002677	LOC100505776	-	67338179	67397172	NR_038325
6	78351599	rs1902970	T	ADD	756	0.1249	0.04146	0.04364	0.2062	3.013	0.002677	Intergenic
22	19343347	rs5759849	A	ADD	731	-0.1451	0.04817	-0.2396	-0.05073	-3.013	0.002677	Intergenic
4	141065691	rs769688	C	ADD	756	-0.1378	0.04577	-0.2276	-0.04814	-3.012	0.002684	MAML3	-	140856995	141294683	NM_018717
8	26913610	rs7842266	A	ADD	755	-0.123	0.04083	-0.203	-0.04294	-3.012	0.002686	Intergenic
12	112735439	rs4767132	C	ADD	755	0.1904	0.06323	0.06649	0.3144	3.011	0.002688	RBM19	-	112738925	112888559	NM_001146699
5	144147911	rs4912999	G	ADD	755	0.1717	0.05701	0.05994	0.2834	3.011	0.002688	Intergenic
12	83951822	rs10506910	G	ADD	756	-0.1556	0.05168	-0.2569	-0.05431	-3.011	0.002692	LRRIQ1	+	83954229	84163014	NM_001079910
12	83951822	rs10506910	G	ADD	756	-0.1556	0.05168	-0.2569	-0.05431	-3.011	0.002692	TSPAN19	-	83932224	83954186	NM_001100917
3	113691075	rs2705534	G	ADD	756	0.1878	0.06238	0.06554	0.3101	3.011	0.002695	BTLA	-	113665502	113701098	NM_181780
12	96886617	rs10860265	T	ADD	756	-0.1271	0.04222	-0.2098	-0.04434	-3.01	0.002699	Intergenic
10	95199686	rs788104	T	ADD	755	-0.1465	0.04869	-0.242	-0.05111	-3.01	0.002703	MYOF	-	95056175	95232064	NM_013451
3	41418271	rs9824480	T	ADD	756	-0.1273	0.04231	-0.2103	-0.0444	-3.009	0.002705	ULK4	-	41263093	41978664	NM_017886
8	1237670	rs17754335	A	ADD	756	-0.1397	0.04643	-0.2307	-0.04872	-3.009	0.002706	LOC286083	-	1231700	1238234	NR_033895
3	182487579	rs1518926	A	ADD	752	-0.2625	0.08727	-0.4336	-0.0915	-3.008	0.002715	SOX2-OT	+	182257161	182942707	NR_075091
12	129048936	rs1707919	G	ADD	752	0.1526	0.05074	0.0532	0.2521	3.008	0.002715	Intergenic
9	110119911	rs2417852	A	ADD	755	-0.1208	0.04016	-0.1995	-0.04209	-3.008	0.002716	Intergenic
21	24521325	rs975171	A	ADD	754	0.1619	0.05381	0.0564	0.2673	3.008	0.002717	Intergenic
4	108757215	rs2672487	A	ADD	756	0.1294	0.04301	0.04508	0.2137	3.008	0.002718	PAPSS1	-	108754270	108860868	NM_005443
13	59888507	rs4886227	G	ADD	756	0.1718	0.05711	0.05984	0.2837	3.008	0.00272	TDRD3	+	59868591	60046014	NM_030794
6	137712762	rs9321594	A	ADD	756	0.1205	0.04006	0.04196	0.199	3.007	0.002723	Intergenic
14	74671416	rs4649	T	ADD	756	-0.2539	0.08443	-0.4193	-0.08839	-3.007	0.002727	TMED10	-	74667923	74713102	NM_006827
12	114665968	rs11067753	T	ADD	756	-0.1304	0.04336	-0.2154	-0.04538	-3.007	0.00273	Intergenic
4	6827925	rs6824277	T	ADD	756	0.1802	0.05994	0.06274	0.2977	3.007	0.00273	Intergenic
1	155518726	rs1338685	G	ADD	755	0.1855	0.06168	0.06456	0.3064	3.007	0.002731	Intergenic
7	21960185	rs1316623	G	ADD	755	-0.135	0.04491	-0.223	-0.04698	-3.006	0.002735	Intergenic
7	125206162	rs7782610	T	ADD	756	0.1706	0.05676	0.05935	0.2819	3.006	0.00274	Intergenic
1	109524711	rs2093933	G	ADD	753	-0.1501	0.04993	-0.2479	-0.05221	-3.005	0.002741	KIAA1324	+	109458107	109550926	NM_020775
1	71130778	rs4998697	T	ADD	756	0.119	0.0396	0.0414	0.1966	3.005	0.002741	PTGER3	-	71090623	71286079	NR_028294
6	125563037	rs554004	G	ADD	754	0.1874	0.06234	0.06517	0.3096	3.005	0.002742	TPD52L1	+	125516577	125626343	NM_003287
6	166804838	rs2235283	C	ADD	756	-0.1336	0.04446	-0.2207	-0.04647	-3.005	0.002743	RPS6KA2	-	166742843	167195761	NM_001006932
3	45913943	rs2236938	T	ADD	756	0.1887	0.06279	0.0656	0.3117	3.005	0.002746	CCR9	+	45902999	45919671	NM_001256369
3	45913943	rs2236938	T	ADD	756	0.1887	0.06279	0.0656	0.3117	3.005	0.002746	LZTFL1	-	45839813	45932220	NM_001276378
13	25565783	rs9512091	A	ADD	755	0.1254	0.04174	0.04361	0.2072	3.005	0.002747	Intergenic
5	111971451	rs11743216	A	ADD	754	-0.1346	0.04482	-0.2225	-0.0468	-3.004	0.002752	Intergenic
9	113601345	rs453489	G	ADD	755	-0.2405	0.08005	-0.3974	-0.08357	-3.004	0.002755	Intergenic
1	20787038	rs6690069	A	ADD	756	0.2082	0.06933	0.07232	0.3441	3.003	0.002761	CDA	+	20788030	20817987	NM_001785
13	74229094	rs11617463	A	ADD	748	-0.2735	0.09108	-0.452	-0.095	-3.003	0.002763	Intergenic
14	63995850	rs2281603	G	ADD	756	0.1389	0.04625	0.04822	0.2295	3.002	0.002767	MTHFD1	+	63924511	63996478	NM_005956
11	8077876	rs16935797	C	ADD	755	-0.1846	0.06151	-0.3052	-0.06408	-3.002	0.002773	TUB	+	8016755	8084230	NM_003320
13	27328216	rs6491232	G	ADD	749	0.1229	0.04094	0.04264	0.2031	3.002	0.002776	Intergenic
9	11541941	rs10124285	A	ADD	755	-0.1675	0.0558	-0.2768	-0.0581	-3.001	0.00278	Intergenic
8	136790614	rs7846197	T	ADD	756	-0.1646	0.05485	-0.2721	-0.0571	-3.001	0.00278	Intergenic
20	16731953	rs6075116	T	ADD	754	-0.1308	0.04358	-0.2162	-0.04536	-3.001	0.002782	Intergenic
5	40225242	rs353377	A	ADD	708	-0.1367	0.04554	-0.2259	-0.04742	-3.001	0.002784	Intergenic
2	235028402	rs4663416	C	ADD	756	0.1238	0.04127	0.04293	0.2047	3	0.002787	Intergenic
20	16695544	rs6044299	A	ADD	755	0.1351	0.04504	0.04685	0.2234	3	0.00279	Intergenic
15	64833504	rs12902353	A	ADD	753	-0.1418	0.04728	-0.2345	-0.04915	-3	0.002793	SMAD6	+	64781727	64861391	NR_027654
6	67545449	rs12201163	C	ADD	755	0.126	0.04202	0.04367	0.2084	2.999	0.002795	Intergenic
16	75567788	rs9941287	A	ADD	756	-0.1261	0.04206	-0.2086	-0.04372	-2.999	0.002795	Intergenic
5	7921030	rs2966952	T	ADD	756	0.173	0.0577	0.05994	0.2861	2.999	0.002801	FASTKD3	-	7912271	7922150	NM_024091
5	7921030	rs2966952	T	ADD	756	0.173	0.0577	0.05994	0.2861	2.999	0.002801	MTRR	+	7922216	7954235	NM_002454
10	109171289	rs7076958	A	ADD	755	0.2131	0.07106	0.07379	0.3523	2.998	0.002804	Intergenic
13	94695191	rs4148448	T	ADD	746	-0.2009	0.06701	-0.3322	-0.06953	-2.998	0.002813	ABCC4	-	94470083	94751688	NM_005845
2	150730290	rs10178850	C	ADD	756	-0.147	0.04904	-0.2431	-0.05086	-2.997	0.002815	Intergenic
3	113282017	rs168150	C	ADD	751	-0.1241	0.0414	-0.2052	-0.04293	-2.997	0.002817	TMPRSS7	+	113241154	113282806	NR_026734
8	131469818	rs7011509	G	ADD	755	0.1322	0.0441	0.04572	0.2186	2.997	0.002818	ASAP1	-	131133532	131525088	NM_001247996
12	131507619	rs28673848	C	ADD	756	-0.1581	0.05276	-0.2615	-0.05469	-2.996	0.002821	Intergenic
13	31809888	rs1801406	G	ADD	756	0.1362	0.04546	0.0471	0.2253	2.996	0.002825	BRCA2	+	31787616	31871809	NM_000059
13	81242579	rs9545853	C	ADD	754	-0.1236	0.04125	-0.2044	-0.04274	-2.996	0.002825	Intergenic
9	18665325	rs1360567	C	ADD	756	0.1213	0.0405	0.04196	0.2007	2.996	0.002827	ADAMTSL1	+	18464078	18900947	NM_001040272
18	29733922	rs2167690	T	ADD	745	-0.1669	0.05571	-0.2761	-0.05771	-2.996	0.002829	NOL4	-	29685061	30057513	NM_003787
9	136683695	rs10858265	C	ADD	756	0.1238	0.04133	0.04279	0.2048	2.996	0.00283	COL5A1	+	136673471	136876509	NM_000093
14	91437164	rs741198	T	ADD	756	0.2418	0.08072	0.08359	0.4	2.995	0.00283	FBLN5	-	91405507	91483799	NM_006329
5	61401939	rs10060036	T	ADD	755	0.1319	0.04405	0.0456	0.2183	2.995	0.002833	Intergenic
16	9998660	rs2650423	C	ADD	754	-0.1833	0.0612	-0.3033	-0.06335	-2.995	0.002835	GRIN2A	-	9754765	10184112	NM_000833
6	43990902	rs7747448	A	ADD	756	0.1336	0.04461	0.04617	0.221	2.995	0.002835	LOC100132354	+	43966742	44013922	NR_024478
8	4838321	rs3860870	C	ADD	755	-0.1809	0.0604	-0.2993	-0.06251	-2.995	0.002837	CSMD1	-	2780281	4839736	NM_033225
5	13420397	rs11133749	C	ADD	754	0.1769	0.05905	0.06111	0.2926	2.995	0.002837	Intergenic
4	184127793	rs2709337	G	ADD	755	0.2129	0.0711	0.07355	0.3523	2.994	0.00284	Intergenic
2	72093200	rs883313	A	ADD	755	-0.1208	0.04035	-0.1999	-0.04174	-2.994	0.002842	Intergenic
8	26832051	rs7816179	T	ADD	756	-0.2347	0.07838	-0.3883	-0.08105	-2.994	0.002843	Intergenic
17	10300507	rs970292	G	ADD	755	-0.1345	0.04491	-0.2225	-0.04645	-2.994	0.002844	MYH4	-	10287332	10313601	NM_017533
3	54061623	rs7637998	C	ADD	755	-0.1261	0.04211	-0.2086	-0.04355	-2.994	0.002844	Intergenic
2	204900396	rs6741142	A	ADD	755	-0.1439	0.04807	-0.2382	-0.0497	-2.994	0.002845	Intergenic
9	138404273	rs11145835	G	ADD	756	-0.1979	0.0661	-0.3274	-0.06834	-2.994	0.002846	SNAPC4	-	138389849	138412710	NM_003086
14	64133068	rs10134770	T	ADD	755	0.1384	0.04624	0.04781	0.2291	2.994	0.002846	Intergenic
20	8440650	rs6086477	A	ADD	751	-0.1407	0.047	-0.2328	-0.04858	-2.994	0.002847	PLCB1	+	8060911	8813547	NM_182734
9	31243291	rs12344989	A	ADD	756	0.228	0.07616	0.07872	0.3773	2.994	0.002848	Intergenic
1	175504017	rs2139876	C	ADD	756	-0.1245	0.04161	-0.2061	-0.043	-2.993	0.00285	FAM5B	+	175407255	175518181	NM_021165
8	131486755	rs7812469	C	ADD	754	0.1331	0.04447	0.04595	0.2203	2.993	0.002851	ASAP1	-	131133532	131525088	NM_001247996
3	138327290	rs2053439	A	ADD	756	-0.141	0.0471	-0.2333	-0.04867	-2.993	0.002851	Intergenic
3	107248207	rs7632765	A	ADD	753	0.2082	0.06957	0.07188	0.3446	2.993	0.002853	Intergenic
2	187352792	rs3114942	C	ADD	755	0.1199	0.04006	0.04136	0.1984	2.993	0.002857	Intergenic
2	32863436	rs10490456	G	ADD	756	-0.1964	0.06566	-0.3251	-0.06775	-2.992	0.002864	TTC27	+	32706590	32899622	NM_001193509
8	30013376	rs1511168	T	ADD	756	0.1463	0.04889	0.05044	0.2421	2.992	0.002864	Intergenic
22	47995693	rs916249	A	ADD	755	0.1237	0.04133	0.04264	0.2047	2.992	0.002865	Intergenic
8	83475903	rs13261207	C	ADD	751	0.1218	0.04071	0.04198	0.2015	2.991	0.00287	Intergenic
14	42469416	rs1667659	T	ADD	755	0.1366	0.04569	0.0471	0.2262	2.991	0.002873	Intergenic
2	168942780	rs2601049	G	ADD	754	0.1292	0.04318	0.04452	0.2138	2.991	0.002873	Intergenic
10	80838048	rs2279338	G	ADD	755	0.1416	0.04733	0.04879	0.2343	2.991	0.002874	ZCCHC24	-	80812088	80875389	NM_153367
10	34205705	rs1474921	A	ADD	754	0.1242	0.04152	0.0428	0.2056	2.991	0.002874	Intergenic
8	18901370	rs13256382	A	ADD	753	-0.1259	0.0421	-0.2084	-0.0434	-2.991	0.002875	PSD3	-	18429092	18915476	NM_015310
7	86885749	rs7788404	C	ADD	754	-0.2258	0.0755	-0.3738	-0.07779	-2.99	0.002878	ABCB4	-	86869296	86942955	NM_018849
6	28516237	rs916403	G	ADD	756	0.1208	0.04041	0.04164	0.2	2.99	0.002878	ZSCAN23	-	28508410	28519258	NM_001012455
1	214264638	rs10449314	A	ADD	752	-0.1257	0.04202	-0.208	-0.04329	-2.99	0.002879	USH2A	-	213862858	214663361	NM_206933
8	63679516	rs1383196	G	ADD	756	0.1233	0.04125	0.04247	0.2042	2.99	0.002884	NKAIN3	+	63324054	64066182	NM_173688
12	88169501	rs17354197	T	ADD	755	0.2191	0.07329	0.07545	0.3627	2.99	0.002886	Intergenic
3	5220146	rs341981	C	ADD	747	-0.1318	0.0441	-0.2182	-0.04539	-2.989	0.00289	EDEM1	+	5204358	5236650	NM_014674
18	69459393	rs2212983	G	ADD	755	-0.1323	0.04428	-0.2191	-0.04556	-2.989	0.002891	Intergenic
18	35515525	rs625586	G	ADD	756	0.2049	0.06855	0.07053	0.3392	2.989	0.002893	LINC00669	-	35040885	35585957	NR_024391
18	35523009	rs650057	A	ADD	756	0.2049	0.06855	0.07053	0.3392	2.989	0.002893	LINC00669	-	35040885	35585957	NR_024391
18	35515525	rs625586	G	ADD	756	0.2049	0.06855	0.07053	0.3392	2.989	0.002893	MIR5583-1	+	35510682	35510741	NR_049847
18	35515525	rs625586	G	ADD	756	0.2049	0.06855	0.07053	0.3392	2.989	0.002893	MIR5583-2	-	35510680	35510739	NR_049848
1	193176987	rs6695766	A	ADD	706	-0.1311	0.04385	-0.2171	-0.04515	-2.989	0.002893	Intergenic
19	56459297	rs875283	A	ADD	755	-0.1237	0.04138	-0.2048	-0.04256	-2.989	0.002894	SIGLECL1	+	56446143	56464394	NR_102324
2	168952187	rs2724144	A	ADD	725	0.1315	0.04399	0.04526	0.2177	2.989	0.002896	Intergenic
14	62776535	rs10483765	G	ADD	755	0.2879	0.09633	0.09906	0.4767	2.988	0.002898	RHOJ	+	62740854	62829983	NM_020663
2	234604220	rs11680332	G	ADD	756	-0.1326	0.04438	-0.2196	-0.04564	-2.988	0.002898	Intergenic
9	3164579	rs7024687	A	ADD	756	0.124	0.04149	0.04266	0.2053	2.988	0.002898	Intergenic
13	31955345	rs9595617	T	ADD	755	-0.1289	0.04314	-0.2135	-0.04436	-2.988	0.002899	N4BP2L2	-	31904929	32010936	NM_033111
2	150727487	rs4667379	A	ADD	750	-0.1315	0.04402	-0.2178	-0.04525	-2.988	0.002901	Intergenic
18	32617532	rs572244	T	ADD	756	0.1669	0.05588	0.05743	0.2765	2.988	0.002902	FHOD3	+	32131699	32614016	NM_025135
18	32617532	rs572244	T	ADD	756	0.1669	0.05588	0.05743	0.2765	2.988	0.002902	TPGS2	-	32613985	32663177	NM_001271956
19	56503179	rs273629	A	ADD	751	0.1213	0.0406	0.04172	0.2009	2.988	0.002904	IGLON5	+	56506913	56525914	NM_001101372
17	27857275	rs11655031	T	ADD	755	0.1274	0.04264	0.04382	0.211	2.988	0.002904	MYO1D	-	27843740	28228015	NM_015194
1	155516580	rs7556389	A	ADD	732	0.1853	0.06201	0.06374	0.3068	2.988	0.002905	Intergenic
7	3215009	rs4722574	T	ADD	756	0.1346	0.04507	0.04629	0.223	2.987	0.00291	Intergenic
18	4091628	rs9964812	A	ADD	756	0.2119	0.07094	0.07284	0.3509	2.987	0.002913	DLGAP1	-	3486029	4445266	NM_004746
9	128860562	rs7023617	G	ADD	751	0.2242	0.07508	0.07707	0.3714	2.987	0.002914	RALGPS1	+	128716873	129025266	NM_014636
8	70881936	rs2380602	A	ADD	750	0.1332	0.04462	0.04579	0.2207	2.986	0.002917	SLCO5A1	-	70747121	70909853	NM_030958
22	19337485	rs1076455	C	ADD	754	-0.1394	0.04668	-0.2309	-0.04789	-2.986	0.002919	Intergenic
21	40596684	rs2837567	T	ADD	756	0.2318	0.07765	0.07966	0.384	2.986	0.00292	DSCAM	-	40306212	41140909	NR_073202
12	102238795	rs11111527	C	ADD	756	0.2265	0.07587	0.07782	0.3752	2.986	0.002922	C12orf42	-	102219862	102413879	NM_001099336
4	168189676	rs1427623	T	ADD	756	0.1383	0.04631	0.0475	0.229	2.986	0.002922	SPOCK3	-	167891110	168392316	NM_016950
13	81352392	rs7999445	A	ADD	754	-0.1394	0.04669	-0.2309	-0.0479	-2.986	0.002922	Intergenic
9	124311883	rs10985662	A	ADD	755	-0.2515	0.08426	-0.4167	-0.08637	-2.985	0.002928	OR1J2	+	124312901	124313843	NM_054107
9	22600531	rs4313236	A	ADD	755	0.1418	0.04751	0.0487	0.2349	2.985	0.002928	Intergenic
11	131308589	rs600097	C	ADD	755	-0.1269	0.0425	-0.2102	-0.04356	-2.985	0.00293	NTM	+	130745580	131711926	NM_001048209
21	36058673	rs2835137	T	ADD	754	-0.123	0.0412	-0.2037	-0.04222	-2.985	0.002931	Intergenic
1	115023957	rs761755	C	ADD	756	-0.1779	0.05959	-0.2947	-0.06106	-2.985	0.002932	AMPD1	-	115017242	115039762	NM_000036
1	114973172	rs7539721	C	ADD	756	-0.1779	0.05959	-0.2947	-0.06106	-2.985	0.002932	DENND2C	-	114928718	115014255	NM_001256404
10	101723411	rs10883432	C	ADD	756	0.1267	0.04246	0.04351	0.21	2.985	0.002932	DNMBP	-	101625323	101759666	NM_015221
7	120126910	rs6944490	A	ADD	756	0.1629	0.05457	0.05591	0.2698	2.984	0.002933	KCND2	+	119700957	120177623	NM_012281
5	132751518	rs700713	T	ADD	756	-0.2024	0.06783	-0.3354	-0.06949	-2.984	0.002934	FSTL4	-	132560050	132976122	NM_015082
2	187101974	rs13397032	T	ADD	756	0.1241	0.04157	0.04258	0.2055	2.984	0.002935	Intergenic
2	18203650	rs896609	T	ADD	756	0.1769	0.05929	0.06072	0.2931	2.984	0.002936	Intergenic
2	59377899	rs12622464	T	ADD	756	0.1889	0.06331	0.06484	0.313	2.984	0.002937	Intergenic
12	83725437	rs7976801	G	ADD	756	0.1327	0.04447	0.04553	0.2199	2.984	0.002939	Intergenic
6	37063866	rs4714028	A	ADD	755	0.124	0.04157	0.04256	0.2055	2.984	0.00294	MTCH1	-	37043888	37062305	NM_014341
20	45922224	rs3810528	A	ADD	756	-0.145	0.04859	-0.2402	-0.04973	-2.983	0.002943	Intergenic
8	131566413	rs7386203	A	ADD	755	0.125	0.04191	0.04289	0.2072	2.983	0.002943	Intergenic
12	120340600	rs889970	C	ADD	750	0.1231	0.04128	0.04223	0.2041	2.983	0.00295	RNF34	+	120322268	120346538	NM_025126
16	48091297	rs2241258	A	ADD	756	-0.1723	0.05777	-0.2855	-0.05907	-2.982	0.002952	ZNF423	-	48082015	48449331	NM_001271620
10	133007147	rs11017878	A	ADD	755	-0.1548	0.0519	-0.2565	-0.05307	-2.982	0.002953	Intergenic
18	8643957	rs11663276	T	ADD	754	-0.1207	0.04046	-0.2	-0.04136	-2.982	0.002954	Intergenic
1	8988009	rs7544111	T	ADD	756	-0.143	0.04797	-0.2371	-0.04903	-2.982	0.002956	SLC2A7	-	8985945	9008991	NM_207420
16	19236366	rs8044531	G	ADD	756	-0.1774	0.05948	-0.294	-0.06079	-2.982	0.002957	Intergenic
16	62364114	rs4949150	C	ADD	752	0.1743	0.05844	0.05972	0.2888	2.982	0.002959	Intergenic
6	158918559	rs10223384	A	ADD	756	0.1255	0.04208	0.04298	0.2079	2.981	0.002963	TMEM181	+	158877455	158976455	NM_020823
15	99488806	rs11635381	T	ADD	743	0.1266	0.04246	0.04334	0.2098	2.981	0.002971	Intergenic
3	2708172	rs2675304	G	ADD	754	0.1562	0.05241	0.05347	0.2589	2.98	0.002973	CNTN4	+	2115549	3074645	NM_175607
1	191724134	rs12406893	C	ADD	755	-0.1411	0.04734	-0.2339	-0.0483	-2.98	0.002974	Intergenic
15	25415996	rs12592749	T	ADD	756	-0.2429	0.08152	-0.4027	-0.08315	-2.98	0.002976	GABRG3	+	24799174	25451968	NM_033223
17	28735556	rs2089164	G	ADD	749	0.156	0.05235	0.05339	0.2586	2.98	0.002979	ASIC2	-	28364218	29507938	NM_001094
17	29658654	rs2041190	C	ADD	756	-0.125	0.04195	-0.2072	-0.04276	-2.979	0.002984	Intergenic
4	155753858	rs1800792	G	ADD	756	0.1218	0.04087	0.04165	0.2019	2.979	0.002985	FGG	-	155744735	155753352	NM_000509
3	82228167	rs9813907	A	ADD	756	0.1583	0.05315	0.05417	0.2625	2.979	0.002985	Intergenic
8	18874203	rs11783114	C	ADD	756	-0.1384	0.04644	-0.2294	-0.04732	-2.979	0.002986	PSD3	-	18429092	18915476	NM_015310
9	22648001	rs17695493	C	ADD	755	-0.1187	0.03983	-0.1967	-0.04058	-2.979	0.002987	FLJ35282	+	22636198	22814212	NR_038977
5	4378295	rs155353	T	ADD	754	-0.1478	0.04962	-0.2451	-0.05056	-2.979	0.002988	Intergenic
20	2436941	rs6049629	T	ADD	747	0.1257	0.0422	0.04299	0.2084	2.979	0.002991	ZNF343	-	2410466	2437778	NM_024325
18	67141367	rs11151657	A	ADD	755	0.1223	0.04107	0.04183	0.2028	2.978	0.002992	Intergenic
13	38299103	rs9576628	G	ADD	747	-0.1584	0.05318	-0.2626	-0.05415	-2.978	0.002993	FREM2	+	38159172	38359267	NM_207361
11	94203379	rs2241667	G	ADD	755	-0.1487	0.04994	-0.2466	-0.05084	-2.978	0.002995	AMOTL1	+	94141155	94249566	NM_130847
1	75551446	rs1249670	G	ADD	756	0.1248	0.0419	0.04266	0.2069	2.978	0.002996	SLC44A5	-	75440403	75849387	NM_001130058
11	117207900	rs10790212	T	ADD	749	0.1353	0.04544	0.04624	0.2244	2.977	0.003001	FXYD2	-	117195999	117204017	NM_021603
11	117207900	rs10790212	T	ADD	749	0.1353	0.04544	0.04624	0.2244	2.977	0.003001	FXYD6-FXYD2	-	117195999	117252956	NM_001204268
4	168080183	rs10020692	T	ADD	756	0.1246	0.04185	0.04255	0.2066	2.977	0.003008	SPOCK3	-	167891110	168392316	NM_016950
9	22909588	rs1463033	G	ADD	756	0.1236	0.04152	0.04221	0.205	2.976	0.003011	Intergenic
9	7531338	rs7849878	G	ADD	756	0.17	0.05712	0.05803	0.2819	2.976	0.003017	Intergenic
11	113706450	rs2604293	T	ADD	749	0.1215	0.04084	0.04149	0.2016	2.976	0.003018	Intergenic
2	150724320	rs6727863	T	ADD	756	-0.1346	0.04523	-0.2232	-0.04593	-2.975	0.003019	Intergenic
20	5414940	rs910700	C	ADD	756	0.1234	0.04147	0.04211	0.2047	2.975	0.003021	Intergenic
8	31422957	rs1865756	C	ADD	755	0.161	0.0541	0.05492	0.267	2.975	0.003022	Intergenic
8	41420014	rs6992578	A	ADD	755	0.1374	0.04618	0.04688	0.2279	2.975	0.003023	Intergenic
3	113222304	rs9828227	T	ADD	753	-0.1368	0.04599	-0.227	-0.04668	-2.975	0.003025	Intergenic
20	8842975	rs6056252	A	ADD	756	-0.1239	0.04166	-0.2056	-0.04227	-2.975	0.003027	Intergenic
9	14392446	rs7873382	C	ADD	745	-0.1365	0.04589	-0.2265	-0.04657	-2.975	0.003029	NFIB	-	14071841	14388982	NM_001190738
20	47933016	rs483508	A	ADD	756	0.1218	0.04096	0.04155	0.2021	2.974	0.003029	SLC9A8	+	47862656	47942186	NM_015266
3	113224723	rs4416357	A	ADD	754	-0.1371	0.04608	-0.2274	-0.04675	-2.974	0.003029	Intergenic
3	145010236	rs11721078	C	ADD	755	-0.1502	0.05048	-0.2491	-0.05121	-2.974	0.00303	SLC9A9	-	144466753	145050063	NM_173653
3	8878387	rs4686311	A	ADD	755	-0.1307	0.04395	-0.2168	-0.04458	-2.974	0.00303	Intergenic
1	96452588	rs7539465	T	ADD	755	-0.1251	0.04205	-0.2075	-0.04266	-2.974	0.00303	Intergenic
3	69723492	rs7623679	G	ADD	748	0.147	0.04943	0.05013	0.2439	2.974	0.003033	Intergenic
1	239814679	rs12030098	T	ADD	745	0.1708	0.05741	0.05823	0.2833	2.974	0.003034	KMO	+	239762056	239825572	NM_003679
18	46365939	rs1370480	A	ADD	756	0.1504	0.05057	0.05128	0.2495	2.974	0.003035	MAPK4	+	46340481	46512194	NM_002747
7	99902655	rs7806537	G	ADD	741	-0.1274	0.04285	-0.2114	-0.04345	-2.974	0.003036	C7orf61	-	99892173	99899830	NM_001004323
7	99902655	rs7806537	G	ADD	741	-0.1274	0.04285	-0.2114	-0.04345	-2.974	0.003036	TSC22D4	-	99902077	99914838	NM_030935
5	19150901	rs6450937	T	ADD	753	0.1217	0.04093	0.04148	0.2019	2.973	0.003041	Intergenic
8	140462805	rs1382023	T	ADD	752	-0.1278	0.04299	-0.2121	-0.04356	-2.973	0.003042	Intergenic
2	153630046	rs6746077	G	ADD	753	0.2057	0.06919	0.0701	0.3413	2.973	0.003043	Intergenic
13	107468407	rs2391610	C	ADD	755	0.1438	0.04839	0.049	0.2387	2.973	0.003048	Intergenic
10	58835930	rs4412689	A	ADD	753	0.1364	0.0459	0.04647	0.2264	2.972	0.00305	Intergenic
4	91647147	rs11097253	A	ADD	756	0.1627	0.05473	0.0554	0.2699	2.972	0.003052	CCSER1	+	91267706	92742393	NM_001145065
6	2632540	rs1011204	G	ADD	754	0.1366	0.04596	0.04652	0.2267	2.972	0.003053	MYLK4	-	2608861	2696153	NM_001012418
5	5856974	rs32555	G	ADD	754	0.1618	0.05445	0.05511	0.2685	2.972	0.003053	Intergenic
19	7203756	rs4247374	T	ADD	756	0.1706	0.05741	0.0581	0.2831	2.972	0.003054	INSR	-	7063265	7245011	NM_000208
8	120504886	rs11785549	C	ADD	752	0.1584	0.05328	0.05392	0.2628	2.972	0.003055	NOV	+	120497732	120505859	NM_002514
1	29897363	rs271374	T	ADD	686	0.1268	0.04266	0.04318	0.2104	2.972	0.003061	Intergenic
7	25173591	rs2717862	T	ADD	756	0.1823	0.06135	0.06203	0.3025	2.971	0.003063	C7orf31	-	25140840	25186342	NM_138811
5	103528985	rs10493161	G	ADD	756	0.1316	0.04429	0.04476	0.2184	2.971	0.003068	Intergenic
5	103528439	rs17395980	A	ADD	756	0.1316	0.04429	0.04476	0.2184	2.971	0.003068	Intergenic
1	120211226	rs10923916	C	ADD	754	0.134	0.04512	0.0456	0.2225	2.97	0.003069	Intergenic
20	8837613	rs4295085	A	ADD	755	0.1205	0.04056	0.04099	0.2	2.97	0.003069	Intergenic
16	25908174	rs7191801	C	ADD	756	0.1415	0.04765	0.04814	0.2349	2.97	0.00307	HS3ST4	+	25610847	26056510	NM_006040
4	111984944	rs6838973	T	ADD	756	-0.1219	0.04105	-0.2024	-0.04148	-2.97	0.00307	Intergenic
9	13621992	rs13440249	G	ADD	754	-0.1553	0.0523	-0.2579	-0.05284	-2.97	0.003072	Intergenic
3	104068420	rs1705891	A	ADD	750	0.1716	0.05779	0.05838	0.2849	2.97	0.003073	Intergenic
10	29400642	rs7073795	T	ADD	739	0.1261	0.04246	0.04289	0.2093	2.97	0.003075	Intergenic
5	152448638	rs1438952	C	ADD	750	-0.1216	0.04095	-0.2018	-0.04134	-2.97	0.003078	Intergenic
2	158800387	rs12994903	A	ADD	747	0.1306	0.04399	0.0444	0.2168	2.969	0.00308	CCDC148	-	158736114	159021511	NM_138803
2	158800387	rs12994903	A	ADD	747	0.1306	0.04399	0.0444	0.2168	2.969	0.00308	CCDC148-AS1	+	158731407	158800927	NR_038850
1	75538774	rs623850	C	ADD	756	0.1248	0.04203	0.04241	0.2072	2.969	0.003083	SLC44A5	-	75440403	75849387	NM_001130058
13	74250287	rs17063548	T	ADD	754	-0.2546	0.08576	-0.4227	-0.08648	-2.968	0.00309	Intergenic
4	102298699	rs2695213	A	ADD	756	0.1352	0.04556	0.04592	0.2245	2.968	0.003092	PPP3CA	-	102163609	102487651	NM_000944
16	5978718	rs8057452	T	ADD	756	0.1325	0.04465	0.04501	0.22	2.968	0.003092	Intergenic
4	165604749	rs1394811	A	ADD	756	0.1663	0.05603	0.05647	0.2761	2.968	0.003097	Intergenic
13	34165574	rs7981968	T	ADD	753	0.1474	0.04966	0.05004	0.2447	2.968	0.003098	Intergenic
2	11796174	rs11892871	C	ADD	756	0.1616	0.05446	0.05486	0.2684	2.967	0.0031	LPIN1	+	11735155	11884984	NM_001261428
5	20202745	rs2388129	C	ADD	756	0.1266	0.04268	0.04298	0.2103	2.967	0.003102	Intergenic
17	17558034	rs11654526	T	ADD	756	0.1651	0.05566	0.05605	0.2742	2.967	0.003103	RAI1	+	17525511	17655490	NM_030665
18	38137345	rs717127	A	ADD	752	0.1596	0.0538	0.05417	0.2651	2.967	0.003104	LOC284260	+	38020630	38525387	NR_046174
4	157732838	rs10517647	G	ADD	755	0.1819	0.06131	0.0617	0.302	2.966	0.00311	Intergenic
22	33181109	rs10427794	C	ADD	756	-0.1411	0.04757	-0.2343	-0.04787	-2.966	0.003111	Intergenic
14	94782170	rs10149382	G	ADD	753	0.1641	0.05532	0.05564	0.2725	2.966	0.003116	CLMN	-	94718028	94855998	NM_024734
10	11141282	rs1291836	A	ADD	755	0.12	0.04046	0.04069	0.1993	2.966	0.003117	CELF2	+	11087264	11418678	NM_001025077
4	65590611	rs4502729	G	ADD	755	-0.1356	0.04571	-0.2251	-0.04596	-2.966	0.003118	Intergenic
18	23000286	rs9965371	C	ADD	754	0.1784	0.06017	0.06048	0.2963	2.965	0.003121	CHST9	-	22749592	23019300	NM_031422
1	87985025	rs1024314	A	ADD	756	0.2151	0.07255	0.07289	0.3573	2.965	0.003127	Intergenic
14	20310513	rs1951419	T	ADD	739	0.1308	0.04412	0.04434	0.2173	2.965	0.003128	EDDM3B	+	20306425	20308947	NM_022360
2	240789244	rs4854097	G	ADD	747	0.1258	0.04245	0.04264	0.209	2.964	0.00313	Intergenic
7	13557722	rs1880631	A	ADD	755	-0.1468	0.04952	-0.2438	-0.04972	-2.964	0.003132	Intergenic
7	70164827	rs6971782	T	ADD	756	0.1338	0.04513	0.04532	0.2222	2.964	0.003132	Intergenic
21	22717064	rs2014609	C	ADD	756	-0.1257	0.04242	-0.2089	-0.04259	-2.964	0.003133	Intergenic
3	45767213	rs12490575	T	ADD	756	-0.1817	0.06131	-0.3019	-0.06153	-2.964	0.003137	SLC6A20	-	45771944	45813039	NM_020208
3	71385477	rs11719320	A	ADD	755	-0.2187	0.07381	-0.3634	-0.07406	-2.963	0.003139	FOXP1	-	71086554	71715830	NM_001244810
20	37712411	rs294428	T	ADD	754	0.2386	0.08053	0.0808	0.3965	2.963	0.003139	Intergenic
1	54461104	rs642990	T	ADD	755	0.1243	0.04195	0.04208	0.2065	2.963	0.003141	MRPL37	+	54438427	54456644	NM_016491
1	54461104	rs642990	T	ADD	755	0.1243	0.04195	0.04208	0.2065	2.963	0.003141	SSBP3	-	54464782	54644680	NM_001009955
4	145650947	rs1512282	C	ADD	756	0.1246	0.04206	0.04219	0.207	2.963	0.003143	Intergenic
5	106654800	rs10515372	G	ADD	745	-0.201	0.06784	-0.3339	-0.068	-2.962	0.00315	Intergenic
14	94960895	rs1187760	T	ADD	754	-0.145	0.04897	-0.241	-0.04907	-2.962	0.003154	SYNE3	-	94953583	95011926	NM_152592
12	2278455	rs4298967	A	ADD	756	-0.1242	0.04195	-0.2065	-0.04203	-2.962	0.003155	CACNA1C	+	2032676	2677376	NM_199460
4	165588296	rs6858337	G	ADD	756	0.1694	0.05719	0.05729	0.2815	2.962	0.003156	Intergenic
3	11864365	rs430373	T	ADD	753	-0.1225	0.04138	-0.2036	-0.04143	-2.961	0.003162	TAMM41	-	11806918	11863352	NM_138807
8	70893613	rs2380603	T	ADD	756	0.1323	0.04469	0.04473	0.2199	2.961	0.003163	SLCO5A1	-	70747121	70909853	NM_030958
10	131317651	rs4751107	T	ADD	693	0.1424	0.04807	0.04816	0.2366	2.962	0.003165	MGMT	+	131155443	131455773	NM_002412
10	70943702	rs4745990	T	ADD	756	0.1262	0.04261	0.04265	0.2097	2.961	0.003165	Intergenic
6	31736712	rs805262	A	ADD	756	-0.1236	0.04176	-0.2055	-0.04178	-2.96	0.003169	APOM	+	31728165	31733966	NM_001256169
6	31736712	rs805262	A	ADD	756	-0.1236	0.04176	-0.2055	-0.04178	-2.96	0.003169	C6orf47	-	31734053	31736528	NM_021184
6	31736712	rs805262	A	ADD	756	-0.1236	0.04176	-0.2055	-0.04178	-2.96	0.003169	CSNK2B	+	31741635	31745822	NM_001320
6	31736712	rs805262	A	ADD	756	-0.1236	0.04176	-0.2055	-0.04178	-2.96	0.003169	GPANK1	-	31736984	31742039	NM_001199237
19	9948200	rs2287810	A	ADD	756	-0.1225	0.04138	-0.2036	-0.04139	-2.96	0.003171	COL5A3	-	9931236	9982147	NM_015719
3	188400907	rs11714564	G	ADD	752	0.1675	0.05659	0.05659	0.2784	2.96	0.003175	RTP1	+	188397967	188401947	NM_153708
2	150730464	rs12618290	A	ADD	754	-0.1459	0.04929	-0.2425	-0.04928	-2.96	0.003176	Intergenic
19	60913396	rs8105023	G	ADD	756	0.1229	0.04154	0.04153	0.2044	2.96	0.003177	NLRP9	-	60911609	60941580	NM_176820
14	58735315	rs8017253	G	ADD	756	-0.1382	0.04669	-0.2297	-0.04667	-2.96	0.003178	DAAM1	+	58725133	58907876	NM_001270520
3	63390235	rs1403700	A	ADD	755	0.1376	0.04649	0.04646	0.2287	2.959	0.00318	SYNPR	+	63238953	63577637	NM_001130003
3	63390235	rs1403700	A	ADD	755	0.1376	0.04649	0.04646	0.2287	2.959	0.00318	SYNPR-AS1	-	63384311	63510767	NR_046677
20	55929969	rs6092564	C	ADD	754	0.1629	0.05504	0.055	0.2708	2.959	0.003181	Intergenic
8	18875568	rs10503641	A	ADD	756	-0.1425	0.04816	-0.2369	-0.0481	-2.959	0.003185	PSD3	-	18429092	18915476	NM_015310
2	116941964	rs4849481	A	ADD	756	-0.131	0.04428	-0.2178	-0.04422	-2.959	0.003187	Intergenic
13	69557159	rs9572356	G	ADD	753	0.2323	0.07854	0.07839	0.3863	2.958	0.003193	KLHL1	-	69172725	69580626	NM_020866
16	64439028	rs27615	G	ADD	756	-0.1611	0.05445	-0.2678	-0.05434	-2.958	0.003193	Intergenic
3	48516020	rs7434077	C	ADD	755	0.1972	0.06666	0.06651	0.3278	2.958	0.003197	SHISA5	-	48484200	48517263	NM_001272066
17	12677491	rs12600697	T	ADD	755	-0.1805	0.06103	-0.3001	-0.06087	-2.957	0.0032	ARHGAP44	+	12633553	12835685	NM_014859
5	13493568	rs10068542	C	ADD	756	0.1473	0.04979	0.04967	0.2448	2.957	0.0032	Intergenic
6	53576038	rs525248	G	ADD	756	-0.1303	0.04407	-0.2167	-0.04395	-2.957	0.003203	Intergenic
9	22645723	rs982654	C	ADD	756	-0.1177	0.0398	-0.1957	-0.03968	-2.957	0.003204	FLJ35282	+	22636198	22814212	NR_038977
9	78127439	rs2842468	A	ADD	754	-0.2366	0.08002	-0.3934	-0.07976	-2.957	0.003207	PCSK5	+	77695379	78167075	NM_001190482
13	101942907	rs17506327	A	ADD	754	-0.1619	0.05475	-0.2692	-0.05457	-2.957	0.003207	Intergenic
11	130246285	rs647516	A	ADD	745	0.2418	0.0818	0.08153	0.4022	2.957	0.003209	SNX19	-	130250975	130291592	NM_014758
9	76643960	rs1475717	T	ADD	756	0.201	0.06797	0.06773	0.3342	2.956	0.00321	TRPM6	-	76527230	76692830	NM_017662
3	116466557	rs9851621	A	ADD	755	-0.137	0.04634	-0.2278	-0.04618	-2.956	0.00321	Intergenic
20	8837897	rs6086686	A	ADD	755	0.1209	0.04089	0.04074	0.201	2.956	0.003211	Intergenic
9	81835382	rs10120252	G	ADD	755	-0.1546	0.05229	-0.2571	-0.05209	-2.956	0.003213	Intergenic
1	237032286	rs17619413	T	ADD	755	-0.1377	0.04658	-0.229	-0.04639	-2.956	0.003214	Intergenic
12	104485903	rs7299470	A	ADD	756	-0.1585	0.0536	-0.2635	-0.05339	-2.956	0.003214	Intergenic
6	120792408	rs4946483	T	ADD	751	0.1248	0.04224	0.04206	0.2076	2.956	0.003218	Intergenic
20	57660256	rs6070893	G	ADD	748	-0.1863	0.06302	-0.3098	-0.06275	-2.956	0.00322	PHACTR3	+	57585958	57856161	NM_001199505
6	53575551	rs634364	A	ADD	752	-0.1305	0.04417	-0.2171	-0.04396	-2.955	0.003224	Intergenic
6	148786655	rs2473558	T	ADD	756	0.1714	0.05802	0.05772	0.2852	2.955	0.003227	SASH1	+	148705421	148914877	NM_015278
17	2832841	rs17822257	A	ADD	755	-0.1445	0.04891	-0.2404	-0.04866	-2.955	0.003228	RAP1GAP2	+	2646481	2887785	NM_015085
20	600097	rs753490	A	ADD	755	-0.1433	0.0485	-0.2384	-0.04824	-2.955	0.00323	SCRT2	-	590239	604823	NM_033129
15	55534072	rs1280409	G	ADD	756	0.1316	0.04453	0.04428	0.2188	2.954	0.003232	CGNL1	+	55455994	55630217	NM_001252335
6	128067059	rs12201026	G	ADD	756	0.1224	0.04142	0.04118	0.2035	2.954	0.003232	THEMIS	-	128071031	128281469	NM_001164687
13	26440276	rs3897233	T	ADD	755	-0.1447	0.04897	-0.2407	-0.04869	-2.954	0.003233	Intergenic
2	10229935	rs10177773	T	ADD	756	-0.1873	0.06341	-0.3116	-0.06303	-2.954	0.003235	C2orf48	+	10199431	10268393	NM_182626
4	18162443	rs13128839	A	ADD	725	0.1391	0.04708	0.04681	0.2313	2.954	0.003235	Intergenic
3	177374626	rs4485728	C	ADD	754	0.1356	0.04589	0.04562	0.2255	2.954	0.003236	Intergenic
13	31787363	rs3092989	A	ADD	752	-0.1619	0.05481	-0.2693	-0.05446	-2.954	0.003238	BRCA2	+	31787616	31871809	NM_000059
13	31787363	rs3092989	A	ADD	752	-0.1619	0.05481	-0.2693	-0.05446	-2.954	0.003238	ZAR1L	-	31775907	31784091	NM_001136571
3	15504547	rs1983085	C	ADD	756	-0.1191	0.04033	-0.1981	-0.04006	-2.953	0.003243	COLQ	-	15466643	15538262	NM_005677
5	8987159	rs2963327	G	ADD	756	0.1323	0.04481	0.04449	0.2202	2.953	0.003248	Intergenic
14	71422802	rs36424	T	ADD	753	-0.1214	0.04112	-0.202	-0.04082	-2.953	0.003249	Intergenic
2	18129002	rs7580025	T	ADD	756	0.1248	0.04228	0.04197	0.2077	2.953	0.003249	Intergenic
5	101348204	rs1011624	G	ADD	743	0.1843	0.06242	0.06196	0.3066	2.953	0.003251	Intergenic
18	43391801	rs12605278	G	ADD	754	0.135	0.04573	0.04538	0.2246	2.952	0.003254	Intergenic
17	29665338	rs885691	A	ADD	756	-0.1615	0.0547	-0.2687	-0.05427	-2.952	0.003256	CCL8	+	29670178	29672534	NM_005623
11	14174450	rs11603589	A	ADD	755	0.2219	0.07518	0.07458	0.3693	2.952	0.003257	SPON1	+	13940759	14246255	NM_006108
2	101998084	rs3218896	C	ADD	755	-0.2458	0.08329	-0.4091	-0.08261	-2.952	0.003258	IL1R2	+	101974737	102011316	NM_004633
2	192351267	rs11890239	T	ADD	756	-0.1592	0.05392	-0.2648	-0.05348	-2.952	0.003258	Intergenic
4	72601335	rs10031807	A	ADD	755	0.168	0.05691	0.05644	0.2795	2.952	0.003259	SLC4A4	+	72271866	72656668	NM_001098484
5	141024328	rs17287009	T	ADD	756	0.2345	0.07944	0.07876	0.3902	2.951	0.003262	ARAP3	-	141013151	141041984	NM_022481
3	123930264	rs3732832	T	ADD	723	-0.1235	0.04185	-0.2056	-0.0415	-2.952	0.003265	PARP14	+	123882361	123932377	NM_017554
3	39641264	rs4234142	T	ADD	753	0.1345	0.04558	0.04517	0.2238	2.951	0.003266	Intergenic
9	107360809	rs2518116	G	ADD	756	-0.1233	0.04177	-0.2051	-0.04139	-2.951	0.003268	FKTN	+	107360231	107443220	NM_001198963
7	96903894	rs12669771	A	ADD	752	-0.129	0.0437	-0.2146	-0.0433	-2.951	0.00327	Intergenic
17	10022022	rs9891299	A	ADD	752	0.1271	0.04309	0.04268	0.2116	2.95	0.003274	GAS7	-	9754650	10042593	NM_201433
9	76665408	rs6560417	C	ADD	752	0.1974	0.06692	0.06627	0.3286	2.95	0.003274	TRPM6	-	76527230	76692830	NM_017662
1	71512616	rs962231	C	ADD	756	0.156	0.05289	0.05237	0.2597	2.95	0.003274	Intergenic
10	84889167	rs12768174	G	ADD	755	-0.2239	0.07591	-0.3727	-0.07512	-2.95	0.003282	Intergenic
22	46979107	rs12484168	C	ADD	754	0.1774	0.06014	0.05949	0.2952	2.949	0.003286	Intergenic
4	78025121	rs7667074	T	ADD	756	-0.1841	0.06241	-0.3064	-0.06174	-2.949	0.003286	Intergenic
3	171746427	rs876560	T	ADD	752	0.1314	0.04455	0.04405	0.2187	2.949	0.003289	SLC7A14	-	171660035	171786557	NM_020949
4	140676312	rs7669997	C	ADD	755	-0.1838	0.06235	-0.306	-0.06164	-2.949	0.003291	SETD7	-	140646641	140697027	NM_030648
3	123880407	rs2280070	C	ADD	756	-0.2355	0.07988	-0.3921	-0.07896	-2.949	0.003292	PARP14	+	123882361	123932377	NM_017554
2	101952323	rs6742301	T	ADD	750	-0.1256	0.0426	-0.2091	-0.0421	-2.948	0.003296	Intergenic
11	117379741	rs947889	G	ADD	756	0.1237	0.04197	0.04146	0.206	2.948	0.0033	IL10RA	+	117362315	117377408	NR_026691
11	122914155	rs4936824	C	ADD	755	-0.1523	0.05168	-0.2536	-0.05103	-2.948	0.003303	GRAMD1B	+	122901737	122998728	NM_020716
2	29928555	rs4075920	T	ADD	756	-0.1356	0.046	-0.2257	-0.04542	-2.947	0.003305	ALK	-	29269143	29997981	NM_004304
9	29154294	rs10757814	T	ADD	756	0.1519	0.05154	0.05087	0.2529	2.947	0.003309	LINGO2	-	27938083	29202998	NM_001258282
20	25440190	rs16987806	T	ADD	755	0.2102	0.07133	0.07038	0.35	2.947	0.003312	NINL	-	25381337	25514153	NM_025176
2	65748975	rs13397571	A	ADD	748	0.18	0.06107	0.06026	0.2996	2.947	0.003312	Intergenic
11	38602491	rs7129503	G	ADD	756	-0.1925	0.06532	-0.3205	-0.06444	-2.947	0.003314	Intergenic
10	127998547	rs10901590	T	ADD	754	-0.1527	0.05184	-0.2543	-0.05113	-2.946	0.003315	ADAM12	-	127692894	128067117	NM_003474
2	218112453	rs17203333	C	ADD	756	-0.1707	0.05795	-0.2843	-0.05715	-2.946	0.003317	DIRC3	-	217856990	218329561	NR_026597
2	113566585	rs11123162	A	ADD	756	0.1298	0.04407	0.04345	0.2162	2.946	0.003319	Intergenic
2	19135671	rs1574072	T	ADD	754	0.1803	0.06122	0.06036	0.3003	2.946	0.00332	Intergenic
11	120102346	rs3133846	C	ADD	755	-0.1338	0.04541	-0.2228	-0.04476	-2.946	0.003322	GRIK4	+	120036237	120362179	NM_014619
8	117597686	rs7015305	T	ADD	756	-0.1257	0.04268	-0.2094	-0.04206	-2.945	0.003325	Intergenic
16	84961705	rs1532167	A	ADD	755	0.126	0.04277	0.04214	0.2098	2.945	0.003327	Intergenic
7	136653944	rs322335	A	ADD	755	0.1823	0.06193	0.06096	0.3037	2.944	0.003338	PTN	-	136562634	136679086	NM_002825
4	147065202	rs11930385	T	ADD	753	0.1214	0.04125	0.0406	0.2023	2.944	0.003339	ZNF827	-	146901337	147079057	NM_178835
17	65882595	rs2366693	G	ADD	756	0.1214	0.04123	0.04058	0.2022	2.944	0.003339	Intergenic
5	90334388	rs10514341	C	ADD	755	0.1544	0.05245	0.05162	0.2572	2.944	0.00334	GPR98	+	89890372	90495789	NR_003149
12	128096582	rs12814791	A	ADD	754	0.1463	0.0497	0.04891	0.2437	2.944	0.00334	Intergenic
4	146970416	rs13149290	T	ADD	753	-0.1407	0.0478	-0.2344	-0.04703	-2.944	0.003341	ZNF827	-	146901337	147079057	NM_178835
8	34405637	rs2009258	T	ADD	755	0.1272	0.04322	0.04251	0.2119	2.943	0.003347	Intergenic
18	43393929	rs9948649	T	ADD	755	0.1359	0.04618	0.04541	0.2264	2.943	0.003347	Intergenic
2	202012285	rs10497868	C	ADD	756	0.1297	0.04406	0.04333	0.216	2.943	0.003348	TRAK2	-	201950174	202024564	NM_015049
19	12850560	rs2293682	A	ADD	756	-0.1411	0.04795	-0.2351	-0.04714	-2.943	0.003351	DNASE2	-	12847024	12853335	NM_001375
19	12850560	rs2293682	A	ADD	756	-0.1411	0.04795	-0.2351	-0.04714	-2.943	0.003351	MAST1	+	12810258	12846766	NM_014975
14	76517207	rs7151589	G	ADD	755	0.255	0.08665	0.08515	0.4248	2.943	0.003354	Intergenic
11	12218332	rs3794082	T	ADD	756	0.1613	0.05481	0.05386	0.2687	2.943	0.003355	MICAL2	+	12088713	12241907	NM_014632
4	110833107	rs1800627	C	ADD	756	-0.122	0.04145	-0.2032	-0.04072	-2.942	0.003357	CASP6	-	110829233	110844078	NM_001226
4	110833107	rs1800627	C	ADD	756	-0.122	0.04145	-0.2032	-0.04072	-2.942	0.003357	CCDC109B	+	110700803	110828321	NM_017918
11	101110676	rs11600713	C	ADD	756	0.1233	0.04191	0.04116	0.2054	2.942	0.003361	Intergenic
2	140077226	rs4954786	G	ADD	756	-0.1251	0.04254	-0.2085	-0.04177	-2.942	0.003362	Intergenic
1	78547770	rs1328452	T	ADD	756	-0.1659	0.05638	-0.2764	-0.05537	-2.942	0.003363	MGC27382	+	78467870	78607735	NR_027310
19	13288544	rs2292033	G	ADD	748	0.2758	0.09374	0.09205	0.4595	2.942	0.003364	CACNA1A	-	13178256	13478274	NM_001127222
4	178334490	rs10020708	A	ADD	754	0.1215	0.04129	0.04052	0.2024	2.941	0.003369	Intergenic
4	108726033	rs932100	A	ADD	755	0.123	0.04183	0.04104	0.205	2.941	0.003372	Intergenic
11	125338164	rs10893452	T	ADD	756	-0.1418	0.04822	-0.2363	-0.0473	-2.941	0.003375	CDON	-	125331922	125438397	NM_016952
3	133367484	rs9876304	T	ADD	756	-0.1339	0.04554	-0.2232	-0.04465	-2.941	0.003378	Intergenic
10	128035731	rs10901601	C	ADD	754	-0.1232	0.04189	-0.2053	-0.04107	-2.94	0.00338	ADAM12	-	127692894	128067117	NM_003474
9	86478013	rs1439050	T	ADD	756	-0.1296	0.04407	-0.2159	-0.0432	-2.94	0.003382	NTRK2	+	86473285	86828325	NM_006180
5	1658061	rs2962033	T	ADD	755	0.1409	0.04793	0.04697	0.2349	2.94	0.003383	LOC728613	-	1650671	1687120	NR_003713
16	75574008	rs283991	A	ADD	751	0.1172	0.03987	0.03907	0.1953	2.94	0.003386	Intergenic
5	33757522	rs4866381	G	ADD	729	0.1249	0.04249	0.04164	0.2082	2.94	0.003388	ADAMTS12	-	33563043	33927881	NM_030955
20	15696541	rs6135498	C	ADD	756	-0.1196	0.04068	-0.1993	-0.03985	-2.94	0.003388	MACROD2	+	13924145	15981841	NM_080676
22	38650307	rs137977	A	ADD	756	-0.1223	0.0416	-0.2038	-0.04074	-2.939	0.003389	GRAP2	+	38627031	38697330	NM_004810
9	7475343	rs10815615	G	ADD	756	0.1236	0.04206	0.04119	0.2061	2.939	0.00339	Intergenic
6	6871409	rs2876048	T	ADD	756	0.1475	0.05019	0.04916	0.2459	2.939	0.00339	Intergenic
6	85116015	rs7758189	C	ADD	756	0.227	0.07724	0.07563	0.3784	2.939	0.003392	Intergenic
15	98883576	rs7179325	T	ADD	756	-0.1212	0.04123	-0.202	-0.04037	-2.939	0.003393	CERS3	-	98758122	98902448	NM_178842
12	131176266	rs11246932	G	ADD	756	0.1435	0.04881	0.04779	0.2391	2.939	0.003393	EP400NL	+	131134780	131176838	NR_003290
5	98357950	rs709386	T	ADD	755	-0.1399	0.04761	-0.2333	-0.04662	-2.939	0.003393	Intergenic
6	68034047	rs4358597	A	ADD	756	0.128	0.04356	0.04264	0.2134	2.939	0.003394	Intergenic
2	37864429	rs10165941	A	ADD	756	0.1637	0.05571	0.05452	0.2729	2.939	0.003397	Intergenic
14	19908553	rs2104977	T	ADD	756	-0.1614	0.05494	-0.2691	-0.05376	-2.939	0.003398	TEP1	-	19903665	19951419	NM_007110
16	78341390	rs11861737	G	ADD	753	0.1511	0.05141	0.0503	0.2518	2.938	0.003402	Intergenic
2	158769781	rs7579360	T	ADD	756	0.1295	0.04407	0.04311	0.2159	2.938	0.003403	CCDC148	-	158736114	159021511	NM_138803
2	158769781	rs7579360	T	ADD	756	0.1295	0.04407	0.04311	0.2159	2.938	0.003403	CCDC148-AS1	+	158731407	158800927	NR_038850
2	134705895	rs11685986	A	ADD	753	0.1879	0.06396	0.06257	0.3133	2.938	0.003403	Intergenic
6	128018853	rs579177	C	ADD	754	-0.1214	0.04133	-0.2025	-0.04043	-2.938	0.003403	Intergenic
18	38163303	rs7235999	A	ADD	754	0.1266	0.04308	0.04213	0.211	2.938	0.003407	LOC284260	+	38020630	38525387	NR_046174
10	87986431	rs2607845	C	ADD	755	-0.1646	0.05602	-0.2744	-0.05476	-2.937	0.003412	GRID1	-	87349291	88116230	NM_017551
1	47418582	rs2245122	A	ADD	756	-0.1221	0.04156	-0.2035	-0.04062	-2.937	0.003412	LINC00853	+	47417508	47418598	NR_047498
1	47418582	rs2245122	A	ADD	756	-0.1221	0.04156	-0.2035	-0.04062	-2.937	0.003412	PDZK1IP1	-	47421847	47428358	NM_005764
16	69104494	rs17573579	G	ADD	747	-0.2516	0.08565	-0.4194	-0.0837	-2.937	0.003414	COG4	-	69071972	69114958	NM_015386
18	32192058	rs7244352	G	ADD	756	-0.116	0.03952	-0.1935	-0.03859	-2.936	0.003421	FHOD3	+	32131699	32614016	NM_025135
18	40613836	rs12232728	T	ADD	755	-0.1512	0.0515	-0.2522	-0.05029	-2.936	0.003423	SETBP1	+	40514135	40711377	NM_001130110
14	95709251	rs11850274	T	ADD	746	0.1235	0.04205	0.04106	0.2059	2.936	0.003423	Intergenic
11	12219623	rs2279614	G	ADD	755	0.1595	0.05431	0.05302	0.2659	2.936	0.003424	MICAL2	+	12088713	12241907	NM_014632
9	14020100	rs10961344	A	ADD	755	-0.12	0.04088	-0.2001	-0.0399	-2.936	0.003426	Intergenic
3	75489835	rs7638598	G	ADD	688	0.146	0.04973	0.04858	0.2435	2.937	0.003427	Intergenic
6	23824132	rs2181938	C	ADD	751	-0.1345	0.0458	-0.2242	-0.0447	-2.936	0.003428	Intergenic
6	36678344	rs7344	C	ADD	738	-0.1507	0.05132	-0.2513	-0.05009	-2.936	0.00343	SRSF3	+	36670067	36680222	NR_036610
16	86985334	rs4075964	A	ADD	751	-0.1237	0.04212	-0.2062	-0.0411	-2.936	0.00343	Intergenic
4	102339313	rs3811063	A	ADD	754	0.1186	0.04041	0.03942	0.1978	2.935	0.003432	PPP3CA	-	102163609	102487651	NM_000944
3	133215976	rs1122856	A	ADD	749	0.1219	0.04154	0.04052	0.2034	2.935	0.003435	CPNE4	-	132736266	133236534	NM_130808
11	19916723	rs12807015	T	ADD	719	0.1224	0.04169	0.04068	0.2041	2.936	0.003436	NAV2	+	19328846	20099723	NM_001111018
6	31806067	rs805304	C	ADD	741	0.1221	0.04161	0.04058	0.2037	2.935	0.003438	C6orf25	+	31799099	31802464	NM_138272
6	31806067	rs805304	C	ADD	741	0.1221	0.04161	0.04058	0.2037	2.935	0.003438	CLIC1	-	31806336	31812320	NM_001288
6	31806067	rs805304	C	ADD	741	0.1221	0.04161	0.04058	0.2037	2.935	0.003438	DDAH2	-	31802795	31806018	NM_013974
11	56126682	rs11228676	T	ADD	756	0.1238	0.04219	0.04112	0.2065	2.935	0.003442	OR8U8	+	55899675	56265136	NM_001013356
5	103551702	rs6596566	C	ADD	752	-0.1747	0.05954	-0.2914	-0.05803	-2.935	0.003442	Intergenic
10	96061551	rs2077218	C	ADD	756	0.1416	0.04824	0.04701	0.2361	2.934	0.003443	PLCE1	+	95743735	96078138	NM_016341
13	108934565	rs9301388	T	ADD	756	0.1237	0.04214	0.04106	0.2063	2.934	0.003446	Intergenic
17	3160478	rs9905684	G	ADD	756	0.1748	0.05956	0.05802	0.2915	2.934	0.003447	OR3A4P	+	3160288	3161490	NR_024128
9	8243589	rs3858054	C	ADD	756	0.1216	0.04144	0.04036	0.2028	2.934	0.003447	Intergenic
13	35931415	rs9315420	G	ADD	756	0.1389	0.04734	0.04611	0.2317	2.934	0.003448	Intergenic
8	34429563	rs10089816	C	ADD	747	0.1273	0.04338	0.04226	0.2123	2.934	0.003449	Intergenic
7	145302806	rs4591940	A	ADD	756	-0.1607	0.05476	-0.268	-0.05334	-2.934	0.003449	Intergenic
5	79048957	rs13171893	G	ADD	753	-0.13	0.04433	-0.2169	-0.04314	-2.933	0.003459	CMYA5	+	79021414	79131805	NM_153610
11	133051862	rs11604563	T	ADD	756	0.1314	0.0448	0.0436	0.2192	2.933	0.003459	Intergenic
3	72616458	rs4677169	A	ADD	756	0.1331	0.04538	0.04415	0.222	2.933	0.003461	Intergenic
20	23759186	rs8182947	C	ADD	750	-0.1628	0.05551	-0.2716	-0.05399	-2.933	0.003465	CST2	-	23752403	23755312	NM_001322
13	65337535	rs9571500	T	ADD	756	-0.1595	0.05442	-0.2662	-0.05288	-2.932	0.003474	Intergenic
9	110159145	rs1535621	C	ADD	756	-0.1177	0.04016	-0.1965	-0.03902	-2.932	0.003475	Intergenic
15	34917975	rs1376074	C	ADD	756	0.2214	0.07554	0.07338	0.3695	2.931	0.003478	Intergenic
4	109483504	rs12108639	G	ADD	756	0.1998	0.06817	0.06618	0.3334	2.931	0.003483	Intergenic
12	43573665	rs2710466	A	ADD	756	-0.1387	0.04734	-0.2315	-0.04594	-2.93	0.003489	NELL2	-	43188324	43593978	NM_001145110
6	37640081	rs9394438	A	ADD	754	-0.1273	0.04346	-0.2125	-0.04217	-2.93	0.003489	Intergenic
13	22413553	rs1985332	C	ADD	692	0.1241	0.04233	0.04111	0.2071	2.931	0.00349	Intergenic
16	78373192	rs4243181	G	ADD	756	0.1847	0.06304	0.06115	0.3083	2.93	0.003493	Intergenic
6	114751930	rs785143	G	ADD	753	-0.124	0.04233	-0.207	-0.04105	-2.93	0.003496	Intergenic
13	42425143	rs7989411	T	ADD	756	0.16	0.05462	0.05293	0.267	2.929	0.003504	EPSTI1	-	42358523	42464407	NM_001002264
6	32896489	rs9784758	C	ADD	755	0.2654	0.09061	0.0878	0.443	2.929	0.003505	HLA-DOB	-	32888517	32892803	NM_002120
6	32896489	rs9784758	C	ADD	755	0.2654	0.09061	0.0878	0.443	2.929	0.003505	TAP2	-	32897587	32914525	NM_018833
5	92621505	rs7701128	C	ADD	756	0.1335	0.04558	0.04414	0.2228	2.928	0.00351	Intergenic
14	64005164	rs2230491	T	ADD	756	0.1595	0.05448	0.05276	0.2663	2.928	0.003511	AKAP5	+	64001969	64010974	NM_004857
17	14372251	rs6502374	A	ADD	752	0.134	0.04576	0.0443	0.2237	2.928	0.003515	Intergenic
11	9162855	rs12099067	A	ADD	756	-0.1919	0.06554	-0.3204	-0.06344	-2.928	0.003516	DENND5A	-	9116948	9243449	NM_015213
15	33131104	rs16960314	T	ADD	755	-0.2396	0.08183	-0.4	-0.07919	-2.928	0.003518	Intergenic
19	15641747	rs7255963	T	ADD	755	0.1509	0.05155	0.04988	0.252	2.928	0.003519	CYP4F12	+	15644827	15668984	NM_023944
4	109932737	rs4956056	C	ADD	755	0.1212	0.04141	0.04004	0.2024	2.927	0.003527	Intergenic
8	13574472	rs6982631	C	ADD	755	-0.1229	0.04198	-0.2052	-0.0406	-2.927	0.003527	Intergenic
4	97657487	rs2090376	G	ADD	753	0.1347	0.04602	0.0445	0.2249	2.927	0.003528	Intergenic
11	115483481	rs2217084	T	ADD	755	0.1834	0.06266	0.06058	0.3062	2.927	0.00353	Intergenic
4	116007803	rs9994258	C	ADD	754	0.2211	0.07554	0.07301	0.3691	2.927	0.003531	NDST4	-	115968375	116254481	NM_022569
3	177371924	rs7626997	T	ADD	755	0.1371	0.04686	0.04529	0.229	2.927	0.003531	Intergenic
8	127966642	rs4871749	T	ADD	756	-0.1415	0.04835	-0.2363	-0.04673	-2.926	0.003532	Intergenic
6	16031162	rs6932531	C	ADD	755	-0.1174	0.04011	-0.196	-0.03876	-2.926	0.003533	Intergenic
4	27953001	rs1874693	A	ADD	756	-0.1579	0.05396	-0.2636	-0.05212	-2.926	0.003538	Intergenic
5	103483641	rs1990751	G	ADD	744	-0.1155	0.03947	-0.1929	-0.03813	-2.926	0.003539	Intergenic
5	177644126	rs10464068	A	ADD	754	-0.1729	0.05909	-0.2887	-0.05707	-2.926	0.00354	COL23A1	-	177597222	177950162	NM_173465
2	101788410	rs6732726	C	ADD	756	-0.1247	0.04263	-0.2083	-0.04118	-2.926	0.00354	MAP4K4	+	101680596	101877584	NM_001242560
2	101838891	rs1139583	G	ADD	755	-0.1581	0.05404	-0.264	-0.05219	-2.926	0.003541	MAP4K4	+	101680596	101877584	NM_001242560
13	27104469	rs1218953	G	ADD	756	-0.2065	0.07058	-0.3448	-0.06815	-2.926	0.003543	POLR1D	+	27092879	27139559	NM_001206559
14	68240756	rs8006663	A	ADD	716	-0.1249	0.04269	-0.2086	-0.04124	-2.926	0.003545	Intergenic
4	91559691	rs6814827	G	ADD	755	0.1542	0.05273	0.05089	0.2576	2.925	0.003547	CCSER1	+	91267706	92742393	NM_001145065
6	163342398	rs7768238	G	ADD	755	-0.1247	0.04265	-0.2083	-0.04115	-2.925	0.003553	PACRG	+	163068153	163656514	NM_152410
12	7016114	rs12582990	C	ADD	755	0.1947	0.06659	0.06424	0.3253	2.925	0.003553	Intergenic
2	60598376	rs356991	A	ADD	721	0.1244	0.04254	0.04104	0.2078	2.925	0.003556	BCL11A	-	60531805	60634137	NM_138559
16	10124183	rs4782265	A	ADD	754	0.1578	0.05396	0.05204	0.2636	2.924	0.003556	GRIN2A	-	9754765	10184112	NM_000833
8	31416828	rs2681599	G	ADD	756	0.159	0.05437	0.05243	0.2656	2.924	0.003557	Intergenic
3	107290440	rs767150	A	ADD	754	0.21	0.0718	0.06922	0.3507	2.924	0.00356	Intergenic
8	140163078	rs16910093	A	ADD	756	-0.2166	0.07407	-0.3617	-0.07139	-2.924	0.003562	Intergenic
8	102429374	rs6468770	G	ADD	754	0.1336	0.04569	0.04402	0.2231	2.923	0.003567	Intergenic
14	68262578	rs12895422	T	ADD	756	0.1198	0.04101	0.03948	0.2002	2.923	0.003575	Intergenic
9	29081666	rs2211381	A	ADD	754	0.1215	0.04156	0.04001	0.2029	2.923	0.003576	LINGO2	-	27938083	29202998	NM_001258282
8	70573442	rs1530241	A	ADD	756	-0.1279	0.04378	-0.2137	-0.04213	-2.922	0.003577	SULF1	+	70541412	70735701	NM_015170
2	101834248	rs2108196	A	ADD	755	-0.1579	0.05403	-0.2638	-0.052	-2.922	0.003579	MAP4K4	+	101680596	101877584	NM_001242560
5	85137618	rs6875669	A	ADD	756	-0.1517	0.05192	-0.2535	-0.04995	-2.922	0.003582	Intergenic
14	94108675	rs12895360	C	ADD	750	-0.1311	0.04485	-0.219	-0.04315	-2.922	0.003584	SERPINA4	+	94097535	94105996	NM_006215
10	1508682	rs7906088	T	ADD	756	-0.1461	0.05001	-0.2441	-0.04809	-2.922	0.003588	ADARB2	-	1213252	1769670	NM_018702
16	3024110	rs2526275	T	ADD	756	0.1223	0.04185	0.04024	0.2043	2.922	0.003588	CCDC64B	-	3017868	3025543	NM_001103175
16	3024110	rs2526275	T	ADD	756	0.1223	0.04185	0.04024	0.2043	2.922	0.003588	LOC100128770	+	3022482	3029134	NR_047572
6	23824464	rs1325020	T	ADD	755	-0.1329	0.0455	-0.2221	-0.04375	-2.922	0.003588	Intergenic
12	128159378	rs12312628	C	ADD	756	-0.1472	0.05038	-0.2459	-0.04843	-2.921	0.003591	TMEM132D	-	128122223	128954165	NM_133448
8	79956596	rs10808826	T	ADD	754	-0.122	0.04175	-0.2038	-0.04013	-2.921	0.003593	Intergenic
4	119911072	rs4834703	A	ADD	755	0.1989	0.06811	0.06544	0.3324	2.921	0.003596	SEC24D	-	119863425	119976774	NM_014822
2	121066855	rs896499	T	ADD	756	0.1245	0.04262	0.04094	0.208	2.921	0.003597	Intergenic
14	40895026	rs10483529	T	ADD	756	0.1439	0.04927	0.04733	0.2404	2.921	0.003598	Intergenic
5	177573419	rs11747964	T	ADD	734	0.1953	0.06688	0.06426	0.3264	2.921	0.0036	AGXT2L2	-	177568145	177592409	NM_153373
5	177573419	rs11747964	T	ADD	734	0.1953	0.06688	0.06426	0.3264	2.921	0.0036	HNRNPAB	+	177564113	177570790	NM_031266
11	78161471	rs1970745	A	ADD	754	-0.1704	0.05835	-0.2847	-0.05601	-2.92	0.003608	TENM4	-	78041975	78829343	NM_001098816
2	169377954	rs551037	A	ADD	756	-0.1947	0.06667	-0.3253	-0.06398	-2.92	0.003609	NOSTRIN	+	169351294	169430095	NM_001171631
4	26734480	rs7685249	T	ADD	754	-0.2066	0.07075	-0.3452	-0.0679	-2.92	0.00361	Intergenic
8	131499315	rs7386870	T	ADD	755	0.1219	0.04177	0.04007	0.2038	2.919	0.003614	ASAP1	-	131133532	131525088	NM_001247996
4	66114504	rs11931601	C	ADD	755	-0.1302	0.04462	-0.2177	-0.04279	-2.919	0.003617	EPHA5	-	65867875	66218248	NM_004439
2	40452388	rs7581611	T	ADD	756	-0.1214	0.04158	-0.2029	-0.03987	-2.919	0.00362	SLC8A1	-	40192789	40593079	NM_001112802
14	53800017	rs4901501	C	ADD	756	0.1224	0.04195	0.04021	0.2046	2.919	0.003622	Intergenic
10	81675250	rs7911085	A	ADD	754	0.1656	0.05674	0.05439	0.2768	2.918	0.003623	LOC100288974	+	81654633	81681537	NR_033857
10	81675250	rs7911085	A	ADD	754	0.1656	0.05674	0.05439	0.2768	2.918	0.003623	MBL1P	+	81669913	81672855	NR_002724
18	9828349	rs2159637	C	ADD	750	0.1317	0.04512	0.04324	0.2201	2.918	0.003625	RAB31	+	9698227	9852553	NM_006868
17	62327194	rs1995695	C	ADD	755	0.1196	0.04099	0.03926	0.1999	2.918	0.003629	Intergenic
5	83336473	rs2216561	T	ADD	755	-0.1305	0.04471	-0.2181	-0.04283	-2.918	0.00363	EDIL3	-	83273881	83716367	NM_005711
1	239740956	rs12563264	A	ADD	750	0.1274	0.04366	0.04183	0.213	2.918	0.00363	FH	-	239727479	239749708	NM_000143
6	38429760	rs9380737	C	ADD	755	-0.1287	0.04412	-0.2152	-0.04225	-2.917	0.003635	BTBD9	-	38244204	38715902	NM_052893
6	81372316	rs9443804	G	ADD	753	0.121	0.04146	0.0397	0.2022	2.917	0.003636	Intergenic
8	26905738	rs6557966	G	ADD	749	0.1642	0.05629	0.05389	0.2745	2.917	0.003637	Intergenic
4	118656431	rs1352574	A	ADD	753	-0.1226	0.04202	-0.2049	-0.04022	-2.917	0.003638	Intergenic
8	6886619	rs13274544	A	ADD	705	0.1211	0.04149	0.03974	0.2024	2.918	0.003639	Intergenic
20	14519644	rs6079502	A	ADD	713	0.1402	0.04806	0.04602	0.2344	2.918	0.00364	MACROD2	+	13924145	15981841	NM_080676
20	34911266	rs1291098	T	ADD	756	0.1226	0.04202	0.04021	0.2049	2.917	0.003641	SOGA1	-	34839258	34921690	NM_199181
1	2207960	rs12119470	T	ADD	756	0.2053	0.07041	0.06736	0.3433	2.917	0.003644	SKI	+	2149993	2231512	NM_003036
11	114109359	rs11215175	G	ADD	756	0.2	0.06857	0.06559	0.3344	2.917	0.003644	Intergenic
8	136807554	rs11993063	C	ADD	754	-0.1392	0.04772	-0.2327	-0.04565	-2.917	0.003645	Intergenic
4	125610733	rs17008220	T	ADD	747	0.1446	0.04957	0.04739	0.2417	2.916	0.003654	Intergenic
17	75900772	rs9674807	T	ADD	756	0.124	0.04251	0.04063	0.2073	2.916	0.003655	RNF213	+	75849254	75987176	NM_001256071
7	68099996	rs16868315	T	ADD	752	-0.1862	0.06387	-0.3114	-0.06105	-2.916	0.003655	Intergenic
15	55716953	rs11635989	G	ADD	756	0.1525	0.05232	0.04997	0.2551	2.915	0.003663	GCOM1	+	55671393	55797047	NM_001018090
15	55716953	rs11635989	G	ADD	756	0.1525	0.05232	0.04997	0.2551	2.915	0.003663	MYZAP	+	55671393	55764854	NM_001018100
12	75977357	rs310796	G	ADD	756	0.1265	0.04342	0.04144	0.2116	2.915	0.003668	E2F7	-	75939156	75983491	NM_203394
9	26859532	rs7018943	C	ADD	756	-0.2184	0.07495	-0.3653	-0.07153	-2.914	0.00367	CAAP1	-	26830682	26882826	NM_024828
19	6909134	rs7256163	G	ADD	756	-0.1291	0.04429	-0.2159	-0.04227	-2.914	0.00367	EMR4P	-	6903510	6941857	NR_024075
8	144707415	rs4874150	G	ADD	734	-0.1412	0.04845	-0.2362	-0.04625	-2.915	0.003671	GSDMD	+	144706699	144716374	NM_001166237
9	7534922	rs10739135	C	ADD	756	0.1416	0.04859	0.04637	0.2368	2.914	0.003672	Intergenic
7	16628533	rs1404398	T	ADD	754	-0.1386	0.04758	-0.2319	-0.04539	-2.914	0.003675	ANKMY2	-	16605925	16651967	NM_020319
10	11025322	rs1928722	C	ADD	755	-0.131	0.04496	-0.2191	-0.04289	-2.914	0.003677	LINC00710	-	11016908	11034132	NR_015413
10	70949373	rs1311176	A	ADD	755	0.1245	0.04273	0.04075	0.2082	2.914	0.003677	Intergenic
17	69627706	rs12941073	C	ADD	748	0.1385	0.04753	0.04534	0.2317	2.914	0.003678	Intergenic
1	238663874	rs9661049	G	ADD	750	0.1589	0.05454	0.05202	0.2658	2.914	0.003679	FMN2	+	238321807	238705112	NM_020066
14	71254504	rs17100307	A	ADD	755	-0.2003	0.06876	-0.3351	-0.06556	-2.913	0.003681	SIPA1L1	+	71065794	71275873	NM_015556
6	170625272	rs9460196	A	ADD	753	0.2241	0.07691	0.07333	0.3748	2.913	0.003681	Intergenic
9	86120882	rs10780663	G	ADD	756	0.1381	0.04739	0.04518	0.231	2.913	0.003684	SLC28A3	-	86080584	86173233	NM_022127
8	128376264	rs283718	C	ADD	756	0.1174	0.04032	0.03843	0.1965	2.913	0.003684	Intergenic
9	29014894	rs7847631	G	ADD	756	0.1242	0.04263	0.04063	0.2077	2.913	0.003688	LINGO2	-	27938083	29202998	NM_001258282
20	14825654	rs6135296	T	ADD	756	0.1505	0.05168	0.04923	0.2518	2.913	0.003691	MACROD2	+	13924145	15981841	NM_080676
20	14825654	rs6135296	T	ADD	756	0.1505	0.05168	0.04923	0.2518	2.913	0.003691	MACROD2-AS1	-	14812898	14858142	NR_037841
18	29692808	rs2000941	T	ADD	756	-0.1613	0.05538	-0.2699	-0.05276	-2.913	0.003691	NOL4	-	29685061	30057513	NM_003787
10	133062238	rs4295961	A	ADD	756	-0.1449	0.04974	-0.2423	-0.04738	-2.913	0.003691	Intergenic
9	106826734	rs328875	T	ADD	756	0.1202	0.04128	0.03932	0.2011	2.912	0.003692	Intergenic
8	79953351	rs1858120	T	ADD	756	-0.1213	0.04164	-0.2029	-0.03965	-2.912	0.003695	Intergenic
2	104707057	rs1517854	T	ADD	755	-0.1211	0.04159	-0.2026	-0.0396	-2.912	0.003696	Intergenic
13	57883201	rs9569865	G	ADD	756	-0.1672	0.05742	-0.2798	-0.05468	-2.912	0.003697	Intergenic
10	15800255	rs9333075	A	ADD	751	0.1306	0.04486	0.0427	0.2185	2.912	0.003702	ITGA8	-	15599093	15801776	NM_003638
4	182157291	rs11942320	G	ADD	747	0.1388	0.04767	0.04536	0.2322	2.911	0.003706	Intergenic
5	150453297	rs6579838	C	ADD	751	-0.1359	0.04668	-0.2274	-0.04441	-2.911	0.003707	Intergenic
5	21923679	rs7446822	G	ADD	752	0.1816	0.06237	0.05932	0.3038	2.911	0.00371	CDH12	-	21786729	22889488	NM_004061
6	15948824	rs220938	A	ADD	756	0.117	0.04018	0.03821	0.1957	2.911	0.00371	Intergenic
18	35516627	rs650998	A	ADD	755	0.1993	0.06846	0.0651	0.3335	2.911	0.003711	LINC00669	-	35040885	35585957	NR_024391
2	101711777	rs12476979	A	ADD	756	-0.1243	0.04269	-0.2079	-0.04059	-2.911	0.003711	MAP4K4	+	101680596	101877584	NM_001242560
11	121896416	rs12364280	T	ADD	754	-0.1311	0.04503	-0.2193	-0.04282	-2.911	0.003711	Intergenic
13	54586247	rs12872043	A	ADD	752	-0.1324	0.04548	-0.2215	-0.04325	-2.911	0.003711	Intergenic
10	17212958	rs10904881	A	ADD	751	0.1173	0.04028	0.0383	0.1962	2.911	0.003712	CUBN	-	16905970	17211822	NM_001081
5	20210593	rs9292895	G	ADD	756	0.1258	0.04323	0.0411	0.2106	2.911	0.003713	Intergenic
20	876425	rs579591	T	ADD	754	0.1186	0.04076	0.03872	0.1985	2.91	0.003722	Intergenic
17	1031081	rs3813441	T	ADD	727	0.1732	0.05952	0.05656	0.2899	2.91	0.003724	ABR	-	853507	1037366	NM_001159746
16	75001854	rs4315362	G	ADD	747	0.1606	0.05519	0.05242	0.2688	2.91	0.003727	CNTNAP4	+	74868676	75150636	NM_033401
16	6592322	rs9935415	T	ADD	747	0.1232	0.04234	0.0402	0.2062	2.91	0.003728	RBFOX1	+	6009132	7703341	NM_018723
2	30355681	rs7569754	C	ADD	756	0.1882	0.06469	0.0614	0.315	2.909	0.003732	Intergenic
20	42136289	rs12479905	C	ADD	756	-0.1256	0.04316	-0.2102	-0.04097	-2.909	0.003733	TOX2	+	41976905	42131668	NM_001098797
17	14361547	rs2875006	A	ADD	756	0.1314	0.04518	0.04287	0.22	2.909	0.003734	Intergenic
2	114209785	rs10199515	A	ADD	754	-0.1733	0.05957	-0.29	-0.05652	-2.909	0.003735	SLC35F5	-	114188402	114230870	NM_025181
11	128855477	rs7123712	C	ADD	755	-0.1435	0.04932	-0.2402	-0.0468	-2.909	0.003735	Intergenic
4	12603049	rs2867020	A	ADD	755	0.2356	0.08101	0.07686	0.3944	2.909	0.003737	Intergenic
7	51048591	rs17134124	A	ADD	755	0.25	0.08596	0.08154	0.4185	2.909	0.003739	COBL	-	51051402	51352009	NM_015198
7	4055081	rs6462562	G	ADD	751	0.1532	0.05268	0.04996	0.2565	2.908	0.00374	SDK1	+	3307605	4275157	NM_152744
2	26675340	rs1148967	G	ADD	752	0.1495	0.05141	0.04875	0.2503	2.908	0.003742	CIB4	-	26657576	26717715	NM_001029881
19	8305272	rs8106699	A	ADD	756	0.1856	0.06381	0.06051	0.3106	2.908	0.003742	KANK3	-	8293467	8314146	NM_198471
12	128481458	rs7136224	A	ADD	755	0.1206	0.04145	0.03931	0.2018	2.908	0.003742	TMEM132D	-	128122223	128954165	NM_133448
6	148953824	rs7770717	A	ADD	755	-0.1487	0.05113	-0.2489	-0.04849	-2.908	0.003742	Intergenic
15	98907096	rs12915921	T	ADD	756	0.1576	0.0542	0.05139	0.2639	2.908	0.003743	CERS3	-	98758122	98902448	NM_178842
15	98907096	rs12915921	T	ADD	756	0.1576	0.0542	0.05139	0.2639	2.908	0.003743	PRKXP1	-	98905479	98917011	NR_073405
4	120996189	rs722767	C	ADD	754	0.1187	0.04083	0.03871	0.1988	2.908	0.003745	Intergenic
5	134425623	rs1421761	T	ADD	754	0.1255	0.04316	0.04091	0.2101	2.908	0.003748	LOC100996485	+	134396868	134708269	NM_001277348
10	44823480	rs7080655	G	ADD	756	0.2029	0.06978	0.06611	0.3396	2.907	0.003751	ZNF22	+	44816278	44820783	NM_006963
6	95118323	rs458523	C	ADD	738	0.1289	0.04435	0.04203	0.2159	2.908	0.003752	Intergenic
10	117855243	rs3847476	T	ADD	756	-0.1684	0.05793	-0.2819	-0.05488	-2.907	0.003753	GFRA1	-	117806431	118023116	NM_005264
2	238293248	rs6740706	C	ADD	755	-0.1552	0.05337	-0.2598	-0.05056	-2.907	0.003753	LRRFIP1	+	238200962	238355029	NM_001137550
8	83491652	rs988664	C	ADD	755	0.1148	0.0395	0.03742	0.1922	2.907	0.003753	Intergenic
6	25545965	rs6900224	C	ADD	756	0.1438	0.04947	0.04684	0.2408	2.907	0.003759	LRRC16A	+	25387634	25728737	NM_017640
4	136716070	rs11935796	G	ADD	750	-0.1461	0.05025	-0.2445	-0.04758	-2.907	0.00376	Intergenic
6	2673599	rs4246059	T	ADD	693	0.1265	0.0435	0.04121	0.2117	2.907	0.003763	MYLK4	-	2608861	2696153	NM_001012418
11	128877846	rs11221730	G	ADD	755	0.2242	0.07713	0.07301	0.3753	2.906	0.003763	Intergenic
3	53767930	rs3796347	G	ADD	756	-0.1237	0.04255	-0.2071	-0.04027	-2.906	0.003764	CACNA1D	+	53504115	53821532	NM_000720
14	56376663	rs198253	A	ADD	753	0.1324	0.04556	0.04311	0.2217	2.906	0.003767	OTX2-AS1	+	56349653	56467303	NR_029385
14	71535704	rs1009018	A	ADD	755	0.2047	0.07046	0.06664	0.3428	2.906	0.003771	RGS6	+	71468569	72102991	NM_001204423
[truncated: 23,786 more rows]
