# Supplementary material for: Overrepresentation of Glutamate Signaling in Alzheimer's Disease: Network-Based Pathway Enrichment Using Meta-Analysis of Genome-Wide Association Studies
Source: PLoS One. 2014 Apr 22;9(4):e95413. doi: 10.1371/journal.pone.0095413 (PMC3995778; doi:10.1371/journal.pone.0095413)
Supplement: Table S7 — KEGG pathways overrepresented in Meta and ADNI Top 10 Sub-networks. (XLSX) [file pone.0095413.s010.xlsx]

## Sheet: Table S7
Table S7. KEGG pathways overrepresented in Meta-AD and ADNI Top 10 Subnetworks.
Meta
Method	SN	KEGG ID	KEGG Pathway Name	TG	GISN	TP	p-value
GATES	1	hsa04724	Glutamatergic synapse	48	23	116	5.94086e-29
GATES	1	hsa04713	Circadian entrainment	48	16	97	1.44696e-18
GATES	1	hsa04728	Dopaminergic synapse	48	16	131	2.14188e-16
GATES	1	hsa04720	Long-term potentiation	48	13	67	3.97556e-16
GATES	1	hsa04730	Long-term depression	48	11	60	1.84273e-13
GATES	1	hsa05031	Amphetamine addiction	48	11	68	7.88455e-13
GATES	1	hsa04020	Calcium signaling pathway	48	14	181	1.27417e-11
GATES	1	hsa04723	Retrograde endocannabinoid signaling	48	11	103	8.43771e-11
GATES	1	hsa04912	GnRH signaling pathway	48	10	92	5.63758e-10
GATES	1	hsa04971	Gastric acid secretion	48	9	75	1.83736e-09
GATES	1	hsa04080	Neuroactive ligand-receptor interaction	48	15	321	2.54643e-09
GATES	1	hsa04725	Cholinergic synapse	48	10	113	4.30243e-09
GATES	1	hsa04916	Melanogenesis	48	9	101	2.62153e-08
GATES	1	hsa04911	Insulin secretion	48	8	87	1.31578e-07
GATES	1	hsa04261	Adrenergic signaling in cardiomyocytes	48	9	149	7.36715e-07
GATES	1	hsa05142	Chagas disease (American trypanosomiasis)	48	7	104	6.93676e-06
GATES	1	hsa05033	Nicotine addiction	48	5	40	7.81425e-06
GATES	2	hsa04360	Axon guidance	50	12	127	7.53647e-11
GATES	3	hsa04510	Focal adhesion	22	10	206	2.62707e-10
GATES	3	hsa04014	Ras signaling pathway	22	10	227	6.81227e-10
GATES	3	hsa04012	ErbB signaling pathway	22	7	88	7.27463e-09
GATES	3	hsa05205	Proteoglycans in cancer	22	9	225	1.44518e-08
GATES	3	hsa04151	PI3K-Akt signaling pathway	22	10	346	3.96113e-08
GATES	3	hsa05214	Glioma	22	6	65	4.14529e-08
GATES	3	hsa04520	Adherens junction	22	6	73	8.38045e-08
GATES	3	hsa05215	Prostate cancer	22	6	89	2.75267e-07
GATES	3	hsa05200	Pathways in cancer	22	9	327	3.58167e-07
GATES	3	hsa04722	Neurotrophin signaling pathway	22	6	120	1.6054e-06
GATES	3	hsa04144	Endocytosis	22	7	203	2.23836e-06
GATES	3	hsa05218	Melanoma	22	5	71	2.5179e-06
GATES	3	hsa04015	Rap1 signaling pathway	22	7	213	3.07804e-06
GATES	4	NSD	NSD	NSD	NSD	NSD	NSD
GATES	5	NSD	NSD	NSD	NSD	NSD	NSD
GATES	6	NSD	NSD	NSD	NSD	NSD	NSD
GATES	7	hsa04360	Axon guidance	46	8	127	1.69802e-06
GATES	8	NSD	NSD	NSD	NSD	NSD	NSD
GATES	9	NSD	NSD	NSD	NSD	NSD	NSD
GATES	10	NSD	NSD	NSD	NSD	NSD	NSD
GW	1	hsa04724	Glutamatergic synapse	49	23	116	1.10405e-28
GW	1	hsa04713	Circadian entrainment	49	16	97	2.12248e-18
GW	1	hsa04728	Dopaminergic synapse	49	16	131	3.12566e-16
GW	1	hsa04720	Long-term potentiation	49	13	67	5.36746e-16
GW	1	hsa04730	Long-term depression	49	12	60	5.51531e-15
GW	1	hsa05031	Amphetamine addiction	49	11	68	1.00802e-12
GW	1	hsa04020	Calcium signaling pathway	49	14	181	1.73928e-11
GW	1	hsa04723	Retrograde endocannabinoid signaling	49	11	103	1.07305e-10
GW	1	hsa04912	GnRH signaling pathway	49	10	92	6.99623e-10
GW	1	hsa04971	Gastric acid secretion	49	9	75	2.22855e-09
GW	1	hsa04080	Neuroactive ligand-receptor interaction	49	15	321	3.50187e-09
GW	1	hsa04725	Cholinergic synapse	49	10	113	5.32233e-09
GW	1	hsa04916	Melanogenesis	49	9	101	3.16718e-08
GW	1	hsa04911	Insulin secretion	49	8	87	1.55394e-07
GW	1	hsa04261	Adrenergic signaling in cardiomyocytes	49	9	149	8.83575e-07
GW	1	hsa05142	Chagas disease (American trypanosomiasis)	49	7	104	7.97546e-06
GW	1	hsa05033	Nicotine addiction	49	5	40	8.65668e-06
GW	2	hsa04360	Axon guidance	47	27	127	1.06871e-35
GW	2	hsa04370	VEGF signaling pathway	47	7	61	1.60041e-07
GW	2	hsa04310	Wnt signaling pathway	47	9	139	3.40429e-07
GW	2	hsa04660	T cell receptor signaling pathway	47	8	104	4.42489e-07
GW	2	hsa05210	Colorectal cancer	47	6	62	3.62538e-06
GW	2	hsa04662	B cell receptor signaling pathway	47	6	72	8.66274e-06
GW	3	hsa04360	Axon guidance	49	12	127	5.82799e-11
GW	4	hsa04360	Axon guidance	47	9	127	1.57802e-07
GW	4	hsa04662	B cell receptor signaling pathway	47	6	72	8.66274e-06
GW	5	hsa00020	Citrate cycle (TCA cycle)	45	8	31	1.43556e-11
GW	5	hsa01210	2-Oxocarboxylic acid metabolism	45	5	17	6.11247e-08
GW	5	hsa01200	Carbon metabolism	45	8	93	1.31277e-07
GW	6	hsa04725	Cholinergic synapse	44	12	113	3.57388e-12
GW	6	hsa04724	Glutamatergic synapse	44	10	116	2.24671e-09
GW	6	hsa04728	Dopaminergic synapse	44	10	131	7.35242e-09
GW	6	hsa04713	Circadian entrainment	44	9	97	8.18711e-09
GW	6	hsa04723	Retrograde endocannabinoid signaling	44	8	103	2.41726e-07
GW	6	hsa04726	Serotonergic synapse	44	8	114	5.26965e-07
GW	6	hsa04915	Estrogen signaling pathway	44	7	100	2.94946e-06
GW	7	NSD	NSD	NSD	NSD	NSD	NSD
GW	8	NSD	NSD	NSD	NSD	NSD	NSD
GW	9	NSD	NSD	NSD	NSD	NSD	NSD
GW	10	NSD	NSD	NSD	NSD	NSD	NSD
ADNI
Method	SN	KEGG path ID	KEGG Pathway Name	TG	GISN	TP	p-value
GW	1	hsa04010	MAPK signaling pathway	40	13	259	1.31972e-09
GW	2	hsa04360	Axon guidance	47	23	127	3.00652e-28
GW	3	hsa04724	Glutamatergic synapse	48	8	116	1.20035e-06
GW	3	hsa04720	Long-term potentiation	48	6	67	6.46235e-06
GW	3	hsa05031	Amphetamine addiction	48	6	68	7.04309e-06
GW	4	hsa04724	Glutamatergic synapse	22	6	116	1.31679e-06
GW	5	hsa04360	Axon guidance	34	12	127	4.49231e-13
GW	6	hsa04360	Axon guidance	37	10	127	8.64391e-10
GW	6	hsa04540	Gap junction	37	6	89	7.11484e-06
GW	7	hsa04724	Glutamatergic synapse	40	10	116	8.18155e-10
GW	10	hsa04920	Adipocytokine signaling pathway	49	7	70	5.58309e-07
GW: Gene-Wise; SN: Sub-network; KEGG ID:KEGG pathway ID; GIP: Genes in population; GISN: Genes in sub-network; TG: Total genes in SN; NSD: No Significant data
